# Supplementary material for: Polymyxins Bind to the Cell Surface of Unculturable Acinetobacter baumannii and Cause Unique Dependent Resistance
Source: Adv Sci (Weinh). 2020 Jun 8;7(15):2000704. doi: 10.1002/advs.202000704 (PMC7403960; doi:10.1002/advs.202000704)
Supplement: Supplementary file 4 — Supplemental Excel 1 [file ADVS-7-2000704-s004.xlsx]

## Sheet: Dataset S1
Dataset S1. Differentially expressed genes in 5075S, 5075R and 5075D with and without colistin treatment.
FC ≥ 2, FDR-adjusted P ≤ 0.05
			Log2 fold change					Benjamini–Hochberg adjusted P values
Locus	Gene ID	Annotation	5075R vs 5075S	5075D vs 5075S	5075S+colistin vs 5075S	5075R+colistin vs 5075R	5075D+colistin vs 5075D	5075R vs 5075S	5075D vs 5075S	5075S+colistin vs 5075S	5075R+colistin vs 5075R	5075D+colistin vs 5075D
ABUW_0001	dnaA	chromosomal replication initiator protein DnaA			-0.750333	1.04071		0.135957	0.194339	0.0290355	0.00498335	0.98306
ABUW_0003	recF	DNA replication, recombination and repair protein				1.17354		0.112981	0.292349	0.552585	0.000712818	0.849242
ABUW_0005	cybC	cytochrome b562		-1.34365				0.536866	0.00378248	0.419843	0.177048	0.900541
ABUW_0007	yheS	ABC transporter, ATP-binding protein		1.01598		1.29677		0.143066	0.0485411	0.550227	0.0259627	0.950165
ABUW_0010		RND type efflux pump		1.70562				0.11579	0.00011923	0.75041	0.988844	0.768173
ABUW_0011	erpA	iron-sulfur cluster assembly accessory protein		-1.38903				0.768387	0.0121223	0.885364	0.900989	0.866363
ABUW_0012	yfhM	epoxide hydrolase				1.89773		0.596059	0.456502	0.407742	2.53031e-05	0.997296
ABUW_0014	tyrS	tyrosyl-tRNA synthetase		1.28897				0.125726	0.0185433	0.370877	0.143929	0.900541
ABUW_0020	gstA	glutathione S-transferase			1.38342			0.117727	0.0645412	0.037991	0.804482	0.940337
ABUW_0021		hypothetical protein		0.772331				0.0758071	0.0199671	0.777593	0.763889	0.939135
ABUW_0023		hypothetical protein				-1.28057		0.292617	0.091577	0.751025	0.0160681	0.733951
ABUW_0025	fmt	methionyl-tRNA formyltransferase				-0.534604		0.164686	0.132731	0.185104	0.0443083	0.811419
ABUW_0026	ilvD1	dihydroxy-acid dehydratase		0.705982				0.943476	0.0474795	0.910588	0.201544	0.997296
ABUW_0028		hypothetical protein	0.857655					0.0406462	0.582662	0.379247	0.461854	0.939135
ABUW_0029	hcaR	transcriptional regulator, LysR family		-0.737209				0.162277	0.00685122	0.373744	0.127587	0.909644
ABUW_0030	rutG	uracil-xanthine permease		1.12835				0.480094	0.00134235	0.667938	0.464826	0.900541
ABUW_0031	ppc	phosphoenolpyruvate carboxylase				-1.15792		0.646302	0.737737	0.199241	0.00110122	0.682707
ABUW_0034	mdtA	secretion protein HlyD				-0.880466		0.828634	0.253297	0.192731	0.0153765	0.973076
ABUW_0035	nolG	RND efflux transporter			-0.890568	-0.924208		0.512139	0.927481	0.0389429	0.0271311	0.991164
ABUW_0036		hypothetical protein	-0.863631					0.0192447	0.613939	0.168803	0.706039	0.98306
ABUW_0037	dnaJ	chaperone protein DnaJ				1.54025		0.10011	0.243573	0.121324	0.00319675	0.900541
ABUW_0041	ydhP	major facilitator family transporter	-0.906749	-1.3481				0.0140808	4.17099e-05	0.0932951	0.237465	0.443353
ABUW_0042	dkgB	aldo/keto reductase	-1.15366	-0.95767				0.0123047	0.00736529	0.852941	0.54826	0.521126
ABUW_0053		UPF0391 membrane protein		-1.7449	1.72237	-1.88653		0.825893	0.00911019	0.0465426	0.00925424	0.866363
ABUW_0054	ycgN	hypothetical protein				0.709592		0.730412	0.973557	0.811707	0.048017	0.940337
ABUW_0055	yliI	glucose sorbosone dehydrogenase			1.69595			0.323473	0.0862695	0.00415594	0.90169	0.986819
ABUW_0056	rarA	ATPase, AAA family		-0.604354				0.214295	0.0289502	0.279836	0.9819	0.851452
ABUW_0057	yfdC	formate/nitrite transporter family			1.80736			0.939377	0.15671	0.0254244	0.873425	0.971738
ABUW_0058		hypothetical protein		-1.81364	1.33334			0.156912	0.0027764	0.0133081	0.058834	0.981218
ABUW_0062	pncA	nicotinamidase		0.718912				0.242598	0.00385688	0.959165	0.58728	0.768173
ABUW_0063	yocS	bile acid:sodium symporter		1.10855				0.111151	0.00235271	0.848399	0.176487	0.832842
ABUW_0066	hpd	4-hydroxyphenylpyruvate dioxygenase		-1.33665				0.356844	0.0485411	0.166719	0.245717	0.98306
ABUW_0068		glyoxalase/bleomycin resistance protein/dioxygenase		-0.990849				0.424761	0.023077	0.185104	0.0737432	0.940337
ABUW_0069	maiA	maleylacetoacetate isomerase		-1.58598				0.244409	0.00122475	0.242049	0.336173	0.999502
ABUW_0070		fumarylacetoacetase		-1.59647				0.0935513	0.00108517	0.156249	0.807604	0.940337
ABUW_0071	aroP	aromatic amino acid transport protein	-1.18022					0.0290401	0.649485	0.0608057	0.839618	0.83433
ABUW_0072		peptidase M15 family		1.2186				0.0722715	0.0199949	0.800981	0.528148	0.510789
ABUW_0073	yciC	CobW/P47K family protein		2.9893				0.0837962	0.00057199	0.570094	0.949549	0.057379
ABUW_0075	hutC	histidine utilization repressor		1.39115		0.929858		0.76725	0.00281794	0.550292	0.0413061	0.430981
ABUW_0076	ydjR	hypothetical protein		1.30321				0.512843	0.013153	0.980842	0.256623	0.434543
ABUW_0077	hutU	urocanate hydratase	-1.61077		-2.10941	1.44651		0.0140808	0.293706	0.00185249	0.011684	0.417873
ABUW_0078	hutH	histidine ammonia-lyase	-1.2092	0.863372	-1.73334	1.01551		0.0123047	0.0262965	0.00134957	0.0140062	0.682707
ABUW_0079	proY	proline-specific permease ProY		1.05866	-1.36891			0.143645	0.00415053	0.00277036	0.3746	0.900541
ABUW_0080	hutI	imidazolonepropionase		1.11736	-1.58722			0.363631	0.027664	0.0267507	0.917864	0.940337
ABUW_0085		hypothetical protein	2.7769					0.0485899	0.156317	0.792417	0.847027	0.991023
ABUW_0086	hgiDIIM	DNA cytosine methyltransferase		1.17893				0.37399	0.0325187	0.572675	0.240969	0.969292
ABUW_0087	dpiB	histidine kinase		0.839894				0.583547	0.0209541	0.336148	0.961379	0.984063
ABUW_0088		hypothetical protein		0.949093				0.120053	0.0237202	0.922553	0.570885	0.940337
ABUW_0091	pgpA	phosphatidylglycerophosphatase A	-0.739933					0.0458119	0.0692027	0.65164	0.618638	0.969292
ABUW_0098		hypothetical protein		-0.808488				0.0766486	0.0273077	0.54572	0.69954	0.421621
ABUW_0099		hypothetical protein		-1.36034				0.51107	0.00883632	0.583473	0.403517	0.98306
ABUW_0105	phoR	phosphate regulon sensor kinase PhoR		-0.505134				0.0623841	0.0233506	0.576417	0.846983	0.997639
ABUW_0106	phoB	phosphate regulon transcriptional regulatory protein PhoB		-0.679469				0.946303	0.0331135	0.755634	0.544412	0.976261
ABUW_0108	yxnA	short-chain dehydrogenase/reductase		0.748247				0.132728	0.0176995	0.532783	0.784438	0.421621
ABUW_0109	yoeA	MATE efflux family protein			0.68349			0.964949	0.896396	0.0290355	0.197109	0.939135
ABUW_0110	ybdL	putative aminotransferase		-0.713006		-0.880068		0.328422	0.0362851	0.437108	0.0195476	0.994523
ABUW_0111	yjiN	hypothetical protein				-1.04723		0.843027	0.408107	0.230519	0.0304663	0.997296
ABUW_0112		hypothetical protein				-1.25686		0.328911	0.804567	0.053434	0.00902374	0.866363
ABUW_0113		hypothetical protein			1.36852			0.184226	0.806635	0.0216913	0.0726158	0.947555
ABUW_0118		hypothetical protein		1.09359				0.383181	0.0214258	0.0650943	0.846466	0.939135
ABUW_0128		hypothetical protein		3.03961				0.813245	0.00165807	0.661295	0.740827	0.870205
ABUW_0133		hypothetical protein			1.37789			0.88068	0.821636	0.0344294	0.145835	0.942308
ABUW_0135		hypothetical protein		-1.73707		-0.732109		0.420449	2.15608e-06	0.619152	0.0259627	0.900541
ABUW_0136	dsbD	thiol:disulfide interchange protein		-2.41129				0.0576504	5.00164e-07	0.327216	0.929521	0.939135
ABUW_0140	yffB	putative arsenate reductase		0.986131		2.80044		0.700902	0.0386649	0.757152	1.92822e-05	0.515477
ABUW_0141	exoA	exodeoxyribonuclease III		0.790535				0.326855	0.00352527	0.92424	0.764953	0.73864
ABUW_0142	pyrE	orotate phosphoribosyltransferase		0.700467				0.791965	0.036768	0.404895	0.558608	0.83433
ABUW_0143	foxA	TonB-dependent receptor protein		2.13087				0.0830216	0.03925	0.579166	0.598809	0.944093
ABUW_0145	gshB	glutathione synthase		1.04165				0.89406	0.00104401	0.0964212	0.895532	0.969009
ABUW_0146	murG	undecaprenyldiphospho-muramoylpentapeptide beta-N-acetylglucosaminyltransferase	-1.36586			1.21474		0.0123047	0.695348	0.505524	0.00925424	0.909644
ABUW_0147	murC	UDP-N-acetylmuramate--alanine ligase	-1.39913					0.0268998	0.313471	0.904704	0.874601	0.991023
ABUW_0149	ftsQ	cell division protein FtsQ				-0.659926		0.859226	0.764144	0.668749	0.0301942	0.950539
ABUW_0150	ftsA	cell division protein FtsA		-1.05519				0.319534	0.00502059	0.279806	0.587762	0.930929
ABUW_0151	ftsZ	cell division protein FtsZ				-0.852395		0.6842	0.0629079	0.864396	0.0460185	0.906171
ABUW_0152	lpxC	UDP-3-O-[3-hydroxymyristoyl] N- acetylglucosamine deacetylase	-1.38515					0.0231535	0.913852	0.481679	0.145367	0.832842
ABUW_0153		hypothetical protein	-0.715299					0.0290401	0.755404	0.777026	0.19391	0.682707
ABUW_0156	aceF	pyruvate dehydrogenase complex dihydrolipoamide acetyltransferase		-0.987791		-1.15759		0.570303	0.0487522	0.620361	0.0358024	0.985578
ABUW_0158		hypothetical protein				2.32992		0.413909	0.303406	0.969884	1.74355e-05	0.914928
ABUW_0162	guaB	inosine-5'-monophosphate dehydrogenase	-1.377					0.0449603	0.331724	0.462493	0.495998	0.991023
ABUW_0164	pdxH	pyridoxamine 5'-phosphate oxidase		0.63332				0.772117	0.0450327	0.804709	0.273045	0.910614
ABUW_0166		outer membrane protein		2.10775		-1.11772		0.620793	0.000341961	0.238387	0.0414763	0.939135
ABUW_0167	prfB	peptide chain release factor 2				0.692014		0.0680025	0.0505045	0.126179	0.0229122	0.967867
ABUW_0170	nemA	N-ethylmaleimide reductase		0.665417				0.689869	0.0340395	0.139332	0.201844	0.985578
ABUW_0171	waaA	3-deoxy-D-manno-2-octulosonate transferase		1.44184				0.534468	0.00757225	0.851262	0.937096	0.939135
ABUW_0172	rsmE	hypothetical protein		1.03547				0.312656	0.00729944	0.615068	0.715217	0.997296
ABUW_0173	yggB	MscS Mechanosensitive ion channel			0.77147			0.0783789	0.0613462	0.0181307	0.668888	0.962611
ABUW_0174	yhaI	hypothetical protein		0.75812	1.33362			0.32713	0.0365179	0.00411362	0.661458	0.98306
ABUW_0178	ssuD	alkanesulfonate monooxygenase		1.80314				0.656337	0.0364264	0.991277	0.886384	0.900541
ABUW_0179	msuE	NADH-dependent fmn reductase		1.9352				0.38064	0.0254099	0.921543	0.465949	0.939135
ABUW_0180	agmR	two-component system response regulator protein		-0.772764				0.583036	0.00781608	0.651149	0.335631	0.733635
ABUW_0181		hypothetical protein		-5.82053				0.120053	1.34787e-07	0.107786	0.821027	0.788462
ABUW_0185		hypothetical protein			1.19466			0.355682	0.880311	0.00748806	0.13574	0.940337
ABUW_0186	betT	high-affinity choline transport protein		-0.944869				0.0749604	0.0439613	0.421975	0.0580465	0.909644
ABUW_0187		hypothetical protein		4.95853				0.0804633	2.52223e-05	0.585247	0.196032	0.754035
ABUW_0188	pleD	GGDEF family protein				1.11389		0.169199	0.503003	0.552585	0.000414757	0.875674
ABUW_0189	uvrA	excinuclease ABC, A subunit		-1.26549				0.32713	0.00977908	0.950954	0.66546	0.939135
ABUW_0190	nemR	transcriptional regulator, TetR family		-1.29791				0.877352	0.00549687	0.193033	0.919053	0.939135
ABUW_0195		major facilitator family transporter		1.58168				0.803529	0.000247115	0.692398	0.0744889	0.939135
ABUW_0198		branched-chain amino acid transport		1.57377		1.44712		0.479584	0.030827	0.798249	0.0291455	0.939135
ABUW_0199		hypothetical protein		1.48761		1.30648		0.313513	0.0393631	0.47734	0.038619	0.763609
ABUW_0202	mocR	transcriptional regulator, GntR family	0.839576	-0.653135	-0.711757			0.0123047	0.011793	0.0201377	0.0608217	0.939135
ABUW_0204	gabD	succinate-semialdehyde dehydrogenase (NADP+)				-1.02316		0.999417	0.0600459	0.668749	0.0384578	0.682707
ABUW_0205	ltrA	transcriptional regulator, LysR family		-1.23922				0.599863	0.00141719	0.882719	0.386133	0.893453
ABUW_0206	ycaC	isochorismate hydrolase		-1.18943		-1.35962		0.382586	0.0110123	0.90843	0.00658282	0.939135
ABUW_0211		hypothetical protein			1.4647			0.533251	0.596315	0.0258465	0.177693	0.99662
ABUW_0223	ydfG	hypothetical protein				1.63841		0.444897	0.916652	0.613943	0.0140062	0.906171
ABUW_0224	ydeP	transcriptional regulator, HxlR family				1.59063		0.435505	0.937382	0.903837	0.0355008	0.985151
ABUW_0226		hypothetical protein	1.72575					0.0458119	0.923156	0.984808	0.16799	0.962875
ABUW_0227	ytfH	transcriptional regulator, MarR family		-0.970849		1.10436		0.329236	0.0144946	0.0707305	0.00408163	0.973076
ABUW_0230		acetyltransferase, gnat family		1.47193				0.109598	0.0390387	0.582415	0.944938	0.940337
ABUW_0233		hypothetical protein				-1.00907		0.22935	0.993293	0.12749	0.0347659	0.515044
ABUW_0235	yfiK	transporter LysE family		0.835025				0.13696	0.0306283	0.192589	0.575445	0.950165
ABUW_0237	aqpZ	aquaporin Z	-1.11378	-1.17156				0.0402728	0.0113806	0.642153	0.12133	0.940337
ABUW_0240	hisF	imidazoleglycerol phosphate synthase, cyclase subunit			-0.754731			0.812046	0.588395	0.0251263	0.985223	0.940746
ABUW_0243		hypothetical protein			0.893198	-0.937808		0.763062	0.717807	0.0304948	0.0155173	0.745932
ABUW_0246	hisA	phosphoribosylformimino-5-aminoimidazole carboxamide ribotide isomerase		1.35771				0.328422	0.00417057	0.323925	0.991072	0.417873
ABUW_0249	hisH	imidazole glycerol phosphate synthase, glutamine amidotransferase subunit		-0.954242				0.356844	0.00612698	0.198976	0.977214	0.994523
ABUW_0250	hisB	imidazoleglycerol-phosphate dehydratase		-0.628647				0.244409	0.0409626	0.506034	0.901986	0.98306
ABUW_0254	ypeA	acetyltransferase			1.36054			0.714958	0.848609	0.01418	0.244923	0.969292
ABUW_0255	cat1	succinyl-CoA:coenzyme A transferase	-1.9959					0.0150018	0.153772	0.847587	0.129172	0.997296
ABUW_0257	ompR	two-component system response regulator protein				-1.15761		0.999417	0.0578284	0.4926	0.0141841	0.99167
ABUW_0260	acr1	acyl coenzyme A reductase			-1.55737			0.313999	0.223048	0.0157591	0.43319	0.851452
ABUW_0267	czcB	cation efflux system protein (EsvF1)		0.973708				0.340889	0.0222003	0.589685	0.967823	0.766975
ABUW_0268	czcA	cation efflux system protein		0.820081				0.907586	0.0187543	0.507819	0.641452	0.673627
ABUW_0269	czcD	cation efflux system protein				-0.769713		0.182905	0.840023	0.751562	0.0414763	0.962611
ABUW_0275	mmuP	amino-acid permease		1.40543		1.4894		0.712392	0.00562292	0.648712	0.00650491	0.564821
ABUW_0279		hypothetical protein		-0.679917				0.304219	0.0318996	0.975217	0.0635063	0.900541
ABUW_0280	sbp	thiosulfate-binding protein		1.56257				0.49594	0.0364264	0.755457	0.907684	0.939135
ABUW_0287		hypothetical protein			0.969271			0.567131	0.102721	0.0389429	0.40875	0.987814
ABUW_0295	aroK	shikimate kinase			0.689866			0.0777167	0.763075	0.0389429	0.232376	0.949919
ABUW_0296	aroB	3-dehydroquinate synthase	-0.679541					0.0360578	0.95894	0.984894	0.383343	0.900541
ABUW_0298	gltB	glutamate synthase, large subunit	-1.18334	-1.10966				0.0475183	0.0301152	0.802522	0.783494	0.967867
ABUW_0299	gltD	glutamate synthase, small subunit		-1.25624		-0.660947		0.32348	0.00014001	0.800981	0.0433712	0.940337
ABUW_0301	lemA	LemA				-0.960417		0.905822	0.867408	0.13505	0.0313314	0.985151
ABUW_0302	ygcG	hypothetical protein				-0.969233		0.951418	0.907214	0.165896	0.0253342	0.997296
ABUW_0303		hypothetical protein		-0.831007		-0.897104		0.0945825	0.0383529	0.75629	0.0452252	0.939135
ABUW_0304	fimZ	type IV pilin structural subunit		-1.23564				0.233535	0.0122177	0.14493	0.0506162	0.981218
ABUW_0307	bfd	hypothetical protein	1.50498					0.0402728	0.0963779	0.960765	0.110952	0.940337
ABUW_0329	rhtA	hypothetical protein		-0.966215				0.0658496	0.0142083	0.29972	0.911856	0.900541
ABUW_0335	mdaB	modulator of drug activity B		-1.06961				0.231994	0.0169878	0.979466	0.493079	0.597073
ABUW_0337	mdfA	chloramphenicol resistance pump cmr		0.863517		2.27932		0.986231	0.00737441	0.636029	1.94681e-06	0.72794
ABUW_0338	yccS	hypothetical protein			0.95402	0.81012		0.0590072	0.160757	0.0208832	0.0405908	0.940337
ABUW_0340	ydiK	hypothetical protein		0.78021				0.797224	0.00391615	0.140458	0.0511744	0.939135
ABUW_0341		cobyrinic acid a,c-diamide synthase	-0.992676					0.0183458	0.260815	0.689173	0.27531	0.682707
ABUW_0343		hypothetical protein		1.36866	1.5021			0.167675	0.040405	0.0492246	0.298052	0.994523
ABUW_0344		hypothetical protein			1.10125			0.304253	0.267174	0.0201366	0.586781	0.984149
ABUW_0345		methyltransferase type 11			1.3849			0.499254	0.822898	0.016711	0.967823	0.881206
ABUW_0347	ybgF	amino-acid permease		1.35501	-1.87943			0.723981	0.0239534	0.00489136	0.507193	0.931431
ABUW_0350	gdhA	glutamate dehydrogenase			-1.28691			0.556754	0.10462	0.0203449	0.820339	0.777993
ABUW_0351	astC	bifunctional succinylornithine transaminase/acetylornithine transaminase			-1.59038			0.903713	0.138754	0.00411855	0.57711	0.705871
ABUW_0352	astA	arginine N-succinyltransferase			-1.74929			0.894054	0.0790841	0.00452655	0.352362	0.832842
ABUW_0353	astD	succinylglutamic semialdehyde dehydrogenase			-2.18253			0.921758	0.452016	0.00292156	0.177048	0.939135
ABUW_0354	astB	succinylarginine dihydrolase			-2.16932			0.999417	0.489943	0.00415594	0.235925	0.953903
ABUW_0355	astE	succinylglutamate desuccinylase			-1.53216			0.94985	0.993847	0.0110072	0.142525	0.985151
ABUW_0356		hypothetical protein		2.45607		0.741385		0.361355	1.30853e-07	0.162074	0.0377912	0.733951
ABUW_0357		hypothetical protein				-1.16169		0.111105	0.696749	0.23097	0.00602828	0.969377
ABUW_0358	proA	peptidase S8 and S53 subtilisin				-1.10748		0.0645276	0.742395	0.975676	0.000621405	0.940337
ABUW_0359		hypothetical protein	-0.883666					0.0440682	0.274138	0.20711	0.132241	0.871407
ABUW_0360		hypothetical protein			1.2048			0.091145	0.947072	0.0138205	0.598548	0.930929
ABUW_0362	ydfC	hypothetical protein	-2.88844					0.00207658	0.233655	0.916876	0.636966	0.682707
ABUW_0363		YCII-related protein	-0.806119	-0.723576				0.0365412	0.0239009	0.84829	0.352023	0.403683
ABUW_0365		hypothetical protein				0.817007		0.257424	0.995332	0.403418	0.0215174	0.985151
ABUW_0369		hypothetical protein				1.08431		0.574733	0.847341	0.277667	0.00564376	0.557734
ABUW_0370		hypothetical protein				3.09258		0.572541	0.811395	0.611893	1.10125e-05	0.914087
ABUW_0371		HPP domain protein	-0.815389	-1.64565	-0.989747	3.80711		0.042151	7.48156e-05	0.0170535	1.08772e-08	0.997296
ABUW_0372	yvlC	phage shock protein C		-2.17617				0.746954	0.0034576	0.333639	0.5838	0.851452
ABUW_0373		hypothetical protein				0.925313		0.156135	0.561074	0.286745	0.00601321	0.939135
ABUW_0374	mmgC	acyl-CoA dehydrogenase		2.55732				0.64323	1.70953e-05	0.521734	0.23376	0.939135
ABUW_0375		hypothetical protein		1.44375				0.225787	0.00664365	0.994987	0.56401	0.869952
ABUW_0376	aroE	shikimate 5-dehydrogenase		0.788466				0.261559	0.0153915	0.589127	0.873425	0.510789
ABUW_0377	hemF	coproporphyrinogen III oxidase, aerobic		0.895659		-1.22587		0.730412	0.0439859	0.7305	0.00735563	0.851452
ABUW_0382		hypothetical protein	-0.993021	-1.71523		1.44943		0.0101956	7.74355e-06	0.29597	2.34127e-05	0.168554
ABUW_0385	mlaD	toluene tolerance efflux transporter		0.789832				0.380419	0.0359124	0.48114	0.203335	0.909644
ABUW_0386	ttg2D	toluene tolerance protein		1.96855		1.02797		0.737156	1.8119e-05	0.678606	0.0156788	0.837986
ABUW_0387		anti-sigma factor antagonist		1.70203				0.577519	0.00181805	0.879395	0.242761	0.876266
ABUW_0388	corA	magnesium and cobalt transport protein		0.516444				0.807373	0.0337468	0.778418	0.0821526	0.939135
ABUW_0394		putative RND type efflux pump involved in aminoglycoside resistance		0.723135	0.665818			0.998941	0.00680806	0.0271578	0.712542	0.132032
ABUW_0397	gltP	sodium:dicarboxylate symporter		-0.857254				0.424761	0.0449796	0.517075	0.0604335	0.866363
ABUW_0398		hypothetical protein	1.12005					0.0440682	0.150227	0.358073	0.19519	0.838947
ABUW_0400	nsrR	transcriptional regulator, BadM/Rrf2 family		-0.790449				0.0645276	0.0112735	0.108787	0.102562	0.985151
ABUW_0401	hmp	flavohemoprotein		-1.50926				0.156135	0.0216215	0.168337	0.913903	0.985151
ABUW_0402	yjgR	hypothetical protein				-0.964748		0.698991	0.677895	0.730455	0.00427189	0.939135
ABUW_0411	rplV	ribosomal protein L22		1.74375				0.442868	0.0439718	0.671825	0.955742	0.939135
ABUW_0412	rpsC	ribosomal protein S3		1.71108				0.371387	0.0473476	0.621295	0.97967	0.939135
ABUW_0413	rplP	ribosomal protein L16		1.61159				0.458952	0.0469851	0.596094	0.89944	0.939135
ABUW_0414	rpmC	ribosomal protein L29		1.61149				0.771428	0.0286982	0.540723	0.651904	0.939135
ABUW_0415	rpsQ	ribosomal protein S17		1.62318				0.634843	0.0253915	0.544129	0.752839	0.939135
ABUW_0416	rplN	ribosomal protein L14		1.50194				0.134447	0.043857	0.578566	0.728286	0.939135
ABUW_0420	rpsH	ribosomal protein S8		1.49188				0.200141	0.039505	0.522455	0.986291	0.939135
ABUW_0424	rpmD	ribosomal protein L30		1.51121				0.32348	0.0372031	0.515073	0.745032	0.940132
ABUW_0433	ethA	flavin-containing monooxygenase FMO	0.90063	0.867362				0.0314467	0.0137704	0.734672	0.129542	0.98306
ABUW_0437		hypothetical protein	1.54558					0.0290401	0.892357	0.768683	0.450475	0.682707
ABUW_0438		hypothetical protein		1.32805				0.182807	0.00706082	0.0759758	0.342824	0.900541
ABUW_0439		rhomboid family peptidase		1.17562				0.620793	0.0356046	0.111937	0.681463	0.940337
ABUW_0440		TRAP C4-dicarboxylate transport system permease		0.904636				0.416272	0.0209482	0.924552	0.10466	0.900541
ABUW_0444	rnr	ribonuclease R				-0.75092		0.56549	0.110079	0.295736	0.0421164	0.994523
ABUW_0448	cicA	HAD-superfamily subfamily IB hydrolase				1.68067		0.235801	0.876022	0.802522	0.0409081	0.958192
ABUW_0449		hypothetical protein		-1.67509	-0.96761			0.0766486	1.6444e-05	0.0138745	0.133784	0.72794
ABUW_0452		hypothetical protein		1.12356				0.347083	0.0179754	0.118233	0.120355	0.961267
ABUW_0453	ycgM	fumarylacetoacetate hydrolase		2.03782				0.826301	0.000155061	0.655487	0.843898	0.7516
ABUW_0458	xpt	xanthine phosphoribosyltransferase		1.60049		1.20055		0.829567	0.000355994	0.691754	0.00737212	0.403683
ABUW_0459		hypothetical protein		2.41948	0.772749	1.08614		0.241642	2.00602e-07	0.0290355	0.00475231	0.321872
ABUW_0460		hypothetical protein			1.01318			0.84992	0.887536	0.0050663	0.963439	0.939135
ABUW_0462	ybeY	hypothetical protein		-1.79921		-0.837978		0.958403	3.93954e-06	0.573256	0.0213061	0.939135
ABUW_0463	ybeZ	phosphate starvation-inducible protein		-1.35494		-0.859114		0.980957	0.00104988	0.861506	0.0474042	0.987814
ABUW_0467	mdh	malate dehydrogenase		1.6525				0.20111	0.0231629	0.659089	0.931631	0.96207
ABUW_0468		hypothetical protein			1.8566			0.991899	0.512474	0.0114654	0.132542	0.991865
ABUW_0469		hypothetical protein		-1.97936				0.456973	5.4876e-05	0.237045	0.66377	0.962875
ABUW_0481	mmgC	acyl-CoA dehydrogenase		0.996442				0.13858	0.0294675	0.589685	0.312394	0.939135
ABUW_0482	kstR2	transcriptional regulator, TetR family		1.36548				0.385222	0.016664	0.366325	0.164895	0.672668
ABUW_0484		hypothetical protein		1.16482				0.118611	0.0331824	0.844355	0.874478	0.876266
ABUW_0487	yngJ	acyl-CoA dehydrogenase				0.930748		0.452702	0.236424	0.160988	0.0413061	0.939135
ABUW_0502	plsC	phospholipid/glycerol acyltransferase				0.710945		0.0680025	0.320084	0.134127	0.0232644	0.900541
ABUW_0503	ymdC	phospholipase D/transphosphatidylase	-0.814217			0.906286		0.0268998	0.45869	0.0916646	0.00563881	0.772284
ABUW_0504	yaeI	Ser/Thr protein phosphatase family protein		-0.713606				0.723465	0.0301152	0.959051	0.877547	0.754035
ABUW_0505	psaB	OmpA/MotB	-1.39778					0.00861567	0.229468	0.824943	0.0903501	0.965047
ABUW_0506	yfiN	GGDEF domain protein	-1.12067			0.835991		0.00411457	0.192075	0.721323	0.00683978	0.83433
ABUW_0507	yfiR	hypothetical protein	-1.20431	-0.962803		0.685843		0.00431822	0.00220874	0.411852	0.0328053	0.583799
ABUW_0513	merA	FAD-dependent pyridine nucleotide- disulfide oxidoreductase		-0.940244	0.825975			0.236743	0.00117166	0.0123169	0.967823	0.994523
ABUW_0514		hypothetical protein		-0.819454				0.396951	0.0251378	0.107786	0.0894823	0.939135
ABUW_0516	ycjY	alpha/beta fold family hydrolase				-0.655396		0.183374	0.821636	0.704616	0.0473003	0.10624
ABUW_0517	trxC	thioredoxin	0.821568			-1.10542		0.0464705	0.513578	0.538622	0.00545402	0.837986
ABUW_0518	yciA	hypothetical protein				-1.03832		0.0629393	0.268106	0.54882	0.00999185	0.900541
ABUW_0519		hypothetical protein		1.38394				0.399358	0.00214116	0.945846	0.31975	0.909644
ABUW_0520	yajQ	nucleotide-binding protein		1.46024				0.857117	0.0015719	0.346606	0.0736232	0.788462
ABUW_0521		rhodanese domain protein				-1.31781		0.375208	0.0695486	0.671825	0.0113651	0.940337
ABUW_0522	mnmC	hypothetical protein		0.846895				0.838327	0.0441919	0.958544	0.825669	0.980152
ABUW_0524	yciI	YCII-related protein	-1.38253					0.0113929	0.0794209	0.886411	0.10466	0.947555
ABUW_0525	ispZ	intracellular septation protein A	-1.5687			1.13385		0.0123047	0.157287	0.158997	0.0265455	0.994523
ABUW_0532	yajC	preprotein translocase, YajC subunit	-1.75293	1.64382				0.0431151	0.026944	0.336986	0.770864	0.876266
ABUW_0536	queA	S-adenosylmethionine:tRNA ribosyltransferase-isomerase		1.13006		0.921506		0.927932	0.0041403	0.75585	0.0217062	0.88505
ABUW_0539		hypothetical protein		-1.60662				0.350347	0.0212692	0.52969	0.0975306	0.939135
ABUW_0549		hypothetical protein	1.50897					0.0150018	0.477978	0.704616	0.985223	0.971738
ABUW_0562		transposase inhibitor	3.39394	2.97816				0.0290401	0.0237359	0.137296	0.890197	0.939135
ABUW_0563	bla	beta-lactamase OXA-23		0.774613		-1.11826		0.980861	0.0325187	0.601797	0.00408163	0.851452
ABUW_0565		phage tail protein		-1.1051				0.780485	0.00916715	0.47878	0.626474	0.8153
ABUW_0566		phage tail tube protein	1.02115	-1.46946	-0.883017			0.0276134	0.000148962	0.0258777	0.805627	0.900541
ABUW_0567		phage tail sheath protein	1.08082	-0.688665	-0.876554	0.740033		0.0113929	0.0318996	0.0251359	0.038619	0.939135
ABUW_0568		phage tail fiber protein				1.58389		0.505526	0.618121	0.550292	0.00507604	0.985894
ABUW_0574		phage tail completion protein		-1.09958				0.0722715	0.0175507	0.685433	0.615084	0.86379
ABUW_0581		capsid protein		-0.748442				0.0961214	0.0405152	0.0650943	0.961434	0.97452
ABUW_0585	bvgS	two-component system histidine kinase sensor component		-2.1574		-0.774021		0.0818235	7.65735e-08	0.917349	0.0174727	0.393776
ABUW_0591	lpsC	glycosyltransferase	-0.949013					0.0248325	0.855939	0.20711	0.58728	0.991023
ABUW_0592	lpsE	glycosyltransferase	-0.715841					0.042151	0.83153	0.282282	0.82078	0.940337
ABUW_0597		hypothetical protein				0.962994		0.868673	0.29627	0.315359	0.0466549	0.939135
ABUW_0598	aspS	aspartyl-tRNA synthetase		1.86067				0.136652	0.0191484	0.501027	0.981152	0.939135
ABUW_0600	btuB	TonB-dependent receptor		1.8803			-1.45853	0.453642	1.67445e-05	0.939354	0.347403	0.0172508
ABUW_0603		hypothetical protein		7.23753	1.83244	4.18187		0.763991	6.35109e-09	0.0234219	3.63431e-06	0.746085
ABUW_0604	yjbA	phosphate-starvation-inducible E		1.77067				0.584011	0.0010324	0.158712	0.112472	0.900541
ABUW_0605	mmgC	acyl-CoA dehydrogenase			-0.995982			0.99454	0.550296	0.0487519	0.150646	0.940337
ABUW_0607		hypothetical protein		6.88955	1.27125	3.02712		0.226574	4.53306e-10	0.0493779	8.35059e-06	0.41825
ABUW_0608	baeS	two component signal transduction system kinase sensor component		1.9541	0.673431			0.173883	7.81866e-07	0.0323041	0.592103	0.740633
ABUW_0609	baeR	two component signal transduction system response regulator		1.71095				0.358655	1.21322e-05	0.984894	0.350827	0.323403
ABUW_0611		stearoyl-CoA 9-desaturase		-1.6952				0.275545	0.000614483	0.174688	0.353839	0.939135
ABUW_0612		hypothetical protein				-0.835397		0.0616356	0.216121	0.553729	0.00363157	0.745932
ABUW_0614	yvqK	cobalamin adenosyltransferase		1.4728				0.332688	0.0204224	0.628604	0.328517	0.906171
ABUW_0615	btuB	vitamin B12 receptor		1.08671				0.852697	0.00112723	0.765849	0.326815	0.754035
ABUW_0620		hypothetical protein		2.73252				0.476031	3.93954e-06	0.925153	0.497054	0.900541
ABUW_0622	trpA	tryptophan synthase, alpha subunit			-1.02877			0.970304	0.186512	0.0170535	0.270233	0.866363
ABUW_0623	accD	acetyl-CoA carboxylase, carboxyl transferase, beta subunit			-0.91395			0.356844	0.762805	0.030075	0.750064	0.97452
ABUW_0627		metallo-beta-lactamase superfamily protein		1.2766				0.0919676	0.0284548	0.403628	0.921823	0.976179
ABUW_0628	ahpC	peroxidase			1.55271			0.473898	0.538079	0.0281754	0.120008	0.981218
ABUW_0629	secA	preprotein translocase, SecA subunit	-1.1293					0.0485899	0.182187	0.466296	0.133784	0.963213
ABUW_0631	yhjE	metabolite transport protein		0.663784				0.476282	0.0471998	0.736854	0.110961	0.837986
ABUW_0637	fadJ	3-hydroxyacyl-CoA dehydrogenase			-0.891329			0.216304	0.247569	0.00277036	0.0558904	0.96534
ABUW_0638	fadA	acetyl-CoA acetyltransferase		0.903299				0.0670767	0.00397283	0.0888005	0.0870044	0.994523
ABUW_0639	oruR	transcriptional regulator, AraC family		-1.31407				0.122668	0.00553335	0.27324	0.0931596	0.962611
ABUW_0641	oprB	porin B				-0.961594		0.748748	0.19798	0.54572	0.00885756	0.985151
ABUW_0642	gdhA	glucose dehydrogenase				-1.20913		0.920894	0.146178	0.165509	0.00534204	0.971738
ABUW_0643	sir1	sulfite reductase		1.16163				0.0755545	0.00622139	0.433243	0.497044	0.939135
ABUW_0644		hypothetical protein				-0.875254		0.946138	0.182187	0.64825	0.0256063	0.909644
ABUW_0645	emrE	quaternary ammonium compound-resistance protein			1.65854			0.894054	0.502064	0.0329411	0.995755	0.98306
ABUW_0648		type 4 fimbrial biogenesis protein FimT		-1.35782				0.184874	0.00329986	0.540723	0.0766242	0.857697
ABUW_0649	omp38	outer membrane protein A				-1.2926		0.475156	0.315379	0.767705	0.0179205	0.962144
ABUW_0651	rtcB	hypothetical protein				1.37662		0.94985	0.46852	0.121774	0.00488199	0.940337
ABUW_0652	lysP	amino-acid transport protein		1.66803				0.642203	0.0012305	0.787569	0.120008	0.871407
ABUW_0653	rsmC	ribosomal RNA small subunit methyltransferase C		1.383		1.48699		0.519523	0.00925186	0.860447	0.00954665	0.940337
ABUW_0654	xanP	uracil-xanthine permease		2.04422				0.959457	0.00289194	0.991385	0.231655	0.909644
ABUW_0659	mutM	formamidopyrimidine-DNA glycosylase		-0.690142				0.946138	0.0418185	0.597322	0.705499	0.768173
ABUW_0662	namA	NADPH dehydrogenase				-0.937419		0.358342	0.515633	0.861379	0.0184496	0.608023
ABUW_0664	ybeQ	hypothetical protein		1.95414	1.11616			0.922311	0.000153073	0.024877	0.254849	0.898043
ABUW_0665	dsbC	thiol:disulfide interchange protein DsbC		1.54413				0.420227	0.00719631	0.337662	0.917049	0.515477
ABUW_0673	yegP	hypothetical protein		-1.67991				0.697938	0.00253544	0.245851	0.123162	0.909644
ABUW_0674	proS	prolyl-tRNA synthetase			-0.829091			0.308889	0.56773	0.0275763	0.177048	0.950165
ABUW_0678	pilG	type IV pilus response regulator receiver protein PilG		1.79344				0.894054	7.79378e-05	0.516128	0.24655	0.939135
ABUW_0679	pilH	type IV pilus response regulator protein PilH	0.786676	1.44881		-0.775205		0.0462854	8.89669e-05	0.374301	0.0172387	0.939889
ABUW_0684	hemN	coproporphyrinogen III oxidase	-1.10233	-3.71387	0.648879			0.00251153	9.5557e-11	0.0329411	0.944603	0.985151
ABUW_0685		alpha/beta hydrolase fold protein	-1.29978	-2.691				0.00861567	2.08892e-06	0.13571	0.0748951	0.965047
ABUW_0687	ecnA	entericidin EcnAB		-1.29683		-1.53133		0.915643	0.00712205	0.15888	0.00409685	0.900541
ABUW_0697		hypothetical protein				2.78298		0.359809	0.392813	0.658107	3.28807e-05	0.910614
ABUW_0698	cysJ	flavodoxin/nitric oxide synthase		1.48224				0.326855	0.000139391	0.510812	0.0718407	0.787933
ABUW_0700	yccS	hypothetical protein		-0.967012				0.129519	0.000277158	0.983357	0.156895	0.939135
ABUW_0703		hypothetical protein	-1.03917			0.882363		0.0256486	0.581644	0.254642	0.0232644	0.768173
ABUW_0704	yaaJ	amino acid transport protein		0.998376				0.995089	0.0354901	0.107786	0.242454	0.682707
ABUW_0707	bacA	microcin B17 transport protein		1.02055				0.0612084	0.00339327	0.282692	0.922032	0.811419
ABUW_0711	pfpI	intracellular protease, PfpI family			0.712013			0.745744	0.0539571	0.0293622	0.140995	0.900541
ABUW_0712	gatB	glutamyl-tRNA(Gln) amidotransferase, B subunit			-1.24923			0.676075	0.419917	0.0493954	0.333136	0.939135
ABUW_0720		hypothetical protein		-4.27019		-0.913523		0.678012	1.10606e-10	0.0923199	0.0109568	0.940337
ABUW_0721	wax-dgaT	bifunctional protein wax ester synthase/acyl-CoA diacylglycerol acyltransferase		-1.18174				0.789178	0.000838974	0.25084	0.0724017	0.939135
ABUW_0724		membrane protein involved in aromatic hydrocarbon degradation				-1.19324		0.910593	0.254594	0.960509	0.00890883	0.955106
ABUW_0727		fatty acid desaturase		2.57921				0.250255	0.000221299	0.391017	0.967823	0.955106
ABUW_0731	ppsC	NADPH:quinone oxidoreductase		0.643938		-1.01915		0.132242	0.0189056	0.707719	0.00117542	0.875674
ABUW_0732	hchA	chaperone protein				-0.940714		0.156135	0.615218	0.707887	0.00208165	0.95493
ABUW_0739		hypothetical protein	0.890137	0.870486				0.0485899	0.0235377	0.892678	0.0978864	0.403683
ABUW_0742		hypothetical protein		1.25956				0.105354	0.00415848	0.630405	0.0947121	0.189646
ABUW_0745	hsdM	hypothetical protein			0.625463			0.104131	0.609552	0.0355781	0.138872	0.987814
ABUW_0749		hypothetical protein	1.84342	2.10657				0.0290401	0.00324863	0.809135	0.970731	0.443353
ABUW_0750		hypothetical protein	1.5067					0.0365412	0.871187	0.107786	0.645718	0.673627
ABUW_0751		hypothetical protein	1.41158					0.0101956	0.105973	0.351077	0.402956	0.417873
ABUW_0752	dnaB	replicative DNA helicase	2.05191	2.19083				0.0268998	0.00442996	0.791631	0.349258	0.417873
ABUW_0754		hypothetical protein	3.77293					0.0471789	0.171569	0.741736	0.203835	0.953796
ABUW_0759		hypothetical protein	1.84684	1.62182		-1.31807		0.0123047	0.00542431	0.968753	0.00824571	0.440059
ABUW_0760		hypothetical protein	2.12905					0.0277849	0.0995349	0.920006	0.242356	0.900541
ABUW_0761		hypothetical protein	1.56762					0.0290401	0.241201	0.722433	0.668822	0.939135
ABUW_0762	pphB	hypothetical protein	2.24154					0.0304773	0.108971	0.969884	0.701225	0.962875
ABUW_0764		hypothetical protein	2.63574					0.0485899	0.119825	0.945636	0.392485	0.939135
ABUW_0769	relA	hypothetical protein				-0.987745		0.0686595	0.0610649	0.289418	0.022239	0.981218
ABUW_0780		hypothetical protein		2.16643				0.0730199	0.0137339	0.27629	0.318975	0.522125
ABUW_0781		hypothetical protein	1.33278	2.19589				0.042151	0.000188033	0.657659	0.133784	0.393847
ABUW_0782		prophage LambdaCh01, coat protein		1.4967				0.0877399	0.00127106	0.29	0.137053	0.417873
ABUW_0783		hypothetical protein	2.00744	2.48318				0.042151	0.00354971	0.811459	0.352713	0.682707
ABUW_0784		hypothetical protein		2.0617				0.137116	0.032905	0.535724	0.942141	0.906171
ABUW_0789		hypothetical protein	1.43432					0.0352769	0.392813	0.805654	0.639985	0.673627
ABUW_0793		hypothetical protein		-1.31628				0.608101	0.00294307	0.10283	0.43319	0.954049
ABUW_0794		helix-turn-helix domain protein		-1.6622				0.433736	0.000987054	0.150611	0.117458	0.909644
ABUW_0795		hypothetical protein		1.5511				0.914947	0.0113049	0.60137	0.0749031	0.832842
ABUW_0799		Arc domain protein DNA binding domain protein		-1.30831				0.194847	0.0129126	0.770115	0.19519	0.682707
ABUW_0801		hypothetical protein	1.03681					0.030785	0.28921	0.742359	0.742165	0.940337
ABUW_0804		tail tape measure protein		-0.869259				0.0755545	0.00873143	0.0631037	0.0533136	0.939135
ABUW_0809		hypothetical protein	3.41216	2.59019				0.0290401	0.0472852	0.70279	0.832059	0.931431
ABUW_0811		hypothetical protein			-0.87164			0.190509	0.0893971	0.0204142	0.250145	0.909644
ABUW_0817	aroP	aromatic amino acid transport protein				-0.929261		0.63038	0.190304	0.692307	0.0137332	0.99167
ABUW_0822		hypothetical protein				-0.927782		0.903713	0.975957	0.710127	0.0038105	0.991023
ABUW_0826		hypothetical protein		0.917143				0.2145	0.0158202	0.70279	0.680229	0.866363
ABUW_0827	eptA	lipid A phosphoethanolamine transferase	1.7024		1.22384			0.0125493	0.885791	0.0418996	0.503007	0.966874
ABUW_0828	qseB	two-component system DNA-binding response regulator	0.95553			-0.673393		0.0172776	0.994765	0.130178	0.038619	0.984149
ABUW_0831	amtB	ammonium transporter	1.47778					0.0290401	0.86641	0.691276	0.854328	0.984149
ABUW_0836	valS	valyl-tRNA synthetase			-0.956579			0.377223	0.792202	0.0340719	0.762522	0.994523
ABUW_0844	acrA	multidrug efflux protein AdeI		1.04671				0.119791	0.0346852	0.682848	0.446854	0.906171
ABUW_0845	pgpB	hypothetical protein		0.79886				0.0680025	0.0260637	0.262123	0.117868	0.99937
ABUW_0846		site-specific recombinase	-1.02522					0.0227114	0.132639	0.78167	0.325392	0.994523
ABUW_0847	ispB	trans-hexaprenyltranstransferase		1.07174				0.285669	0.0163641	0.985165	0.423472	0.866363
ABUW_0849	rpmA	ribosomal protein L27	-1.2987					0.0496922	0.262284	0.833687	0.487867	0.942297
ABUW_0850	lolA	outer membrane lipoprotein carrier protein LolA		4.67092	1.75255	1.63818		0.144973	4.01373e-09	0.00201346	0.00223811	0.211244
ABUW_0851		hypothetical protein			1.21948			0.226682	0.899915	0.0247367	0.104626	0.997296
ABUW_0853	cysG	uroporphyrin-III C-methyltransferase	-0.854572		-0.825249			0.0485899	0.509023	0.0493779	0.949716	0.900541
ABUW_0855	ytfH	transcriptional regulator, PadR family				1.88446		0.632431	0.0650743	0.802522	0.00202429	0.939135
ABUW_0860	lipB	lipoate-protein ligase B	-0.744405	-0.822596		1.10643		0.0406462	0.0079329	0.682942	0.00232607	0.985151
ABUW_0865	yceA	rhodanese domain protein		1.05045		1.76355		0.25138	0.0388277	0.682942	0.00329956	0.940337
ABUW_0866		hypothetical protein		-1.14018				0.321621	0.0186652	0.93736	0.981172	0.909644
ABUW_0867	gltA	citrate synthase I		1.33524				0.159342	0.0477809	0.886532	0.957583	0.98306
ABUW_0868	sdhC	succinate dehydrogenase, cytochrome b556 subunit		0.928544				0.164081	0.0445946	0.879088	0.324835	0.939135
ABUW_0879		hypothetical protein		-0.626666				0.0599433	0.027726	0.946701	0.525962	0.962611
ABUW_0880		hypothetical protein		-1.5734				0.662911	8.89669e-05	0.588704	0.970416	0.557734
ABUW_0881	trpS	tryptophanyl-tRNA synthetase		1.17902				0.183203	0.00623367	0.965439	0.665436	0.939135
ABUW_0882	yedI	hypothetical protein			1.08052			0.342438	0.798678	0.0428495	0.539211	0.985151
ABUW_0883	ypfJ	metallopeptidase, zinc binding			1.03587			0.453598	0.15112	0.0434562	0.177169	0.940337
ABUW_0885		biofilm-associated protein	-1.24249	-2.73265				0.0440682	8.92669e-06	0.284592	0.287448	0.564821
ABUW_0887	capA	hypothetical protein		-0.783328				0.145716	0.0125098	0.350899	0.727887	0.947601
ABUW_0890	uspA	universal stress protein		-0.828665				0.458332	0.0488905	0.0500094	0.0599044	0.974771
ABUW_0895		hypothetical protein			1.43417			0.783839	0.806202	0.029745	0.972033	0.955106
ABUW_0896		hypothetical protein	-0.969867					0.0471789	0.999647	0.311693	0.0869507	0.939135
ABUW_0897	yhbY	hypothetical protein	-1.53915			1.12908		0.0113929	0.555519	0.802522	0.0209867	0.940337
ABUW_0898	rlmE	ribosomal RNA large subunit methyltransferase J		-1.26122				0.330165	0.00294576	0.908255	0.283772	0.745932
ABUW_0899	ftsH	cell division protein FtsH		-1.05125		-1.06782		0.234154	0.0225574	0.515073	0.0411994	0.979614
ABUW_0900	folP-A	dihydropteroate synthase		-0.740067				0.244409	0.0297694	0.910588	0.885694	0.906171
ABUW_0901		hypothetical protein				0.881782		0.987305	0.228405	0.707109	0.0422734	0.98306
ABUW_0904	phoD	alkaline phosphatase				2.69273		0.0805971	0.785151	0.532723	2.00561e-05	0.900541
ABUW_0907	folD2	methenyltetrahydrofolate cyclohydrolase		1.14289				0.223175	0.034378	0.828468	0.783494	0.811419
ABUW_0909		hypothetical protein				-0.971457		0.660359	0.872128	0.674437	0.0101839	0.909644
ABUW_0910	kgtP	MFS permease				-1.03947		0.344997	0.409799	0.505829	0.00274161	0.909644
ABUW_0911	glpK	glycerol kinase		1.04245				0.0899701	0.0183563	0.610896	0.481548	0.939135
ABUW_0912	glpD	glycerol-3-phosphate dehydrogenase		-0.998545				0.279879	0.00980514	0.114573	0.164895	0.900541
ABUW_0913	pckG	phosphoenolpyruvate carboxykinase		2.03772				0.0664487	0.029474	0.868497	0.199583	0.940337
ABUW_0914	yegS	hypothetical protein		-1.25282				0.185282	0.00170751	0.0975962	0.755929	0.510789
ABUW_0915		putative phosphodiesterase		-0.71642				0.648213	0.0356945	0.0809412	0.342671	0.684652
ABUW_0916		biofilm-associated protein	-1.2427					0.0353966	0.0952405	0.379247	0.944934	0.974771
ABUW_0917	groS	chaperonin GroS	-1.91231			3.15514		0.0496922	0.389322	0.132901	0.00211479	0.754035
ABUW_0918	groL	chaperonin GroL				1.40703		0.192639	0.267174	0.237045	0.0412605	0.417873
ABUW_0919	dgkA	diacylglycerol kinase				1.8986		0.241416	0.913768	0.186877	0.000997299	0.98306
ABUW_0922	mexB	multidrug efflux protein		2.31447				0.113622	1.34787e-07	0.987	0.54826	0.939135
ABUW_0924	htpX	heat shock protein htpX		-1.45633				0.56024	0.00202735	0.479568	0.0620894	0.900541
ABUW_0926	ttcA	PP-loop domain protein	-1.14419					0.042151	0.78625	0.802522	0.133784	0.939135
ABUW_0927		hypothetical protein		1.73132				0.219242	0.00910728	0.212452	0.809518	0.7516
ABUW_0928	mltF	lytic transglycosylase, catalytic		2.92107		1.90693		0.968808	1.06013e-05	0.943966	0.00167578	0.440059
ABUW_0932	dhbF	non-ribosomal peptide synthetase	2.16174					0.00251153	0.871187	0.601797	0.853424	0.940337
ABUW_0935		hypothetical protein			1.69071			0.603975	0.689756	0.0357245	0.19391	0.745932
ABUW_0940	drgA	nitroreductase family protein				-0.721859		0.436261	0.270835	0.631768	0.0300862	0.754035
ABUW_0943	glxK	Glycerate kinase				1.40501		0.31116	0.990621	0.847587	0.000199131	0.999494
ABUW_0945	fdhD	formate dehydrogenase accessory protein FdhD		-0.65741				0.362855	0.0187543	0.984086	0.705499	0.851452
ABUW_0948	yjeA	lysyl-tRNA synthetase				0.676379		0.822351	0.668548	0.0740915	0.0204871	0.991023
ABUW_0949		hypothetical protein		-1.33824				0.846646	0.00329986	0.137172	0.457904	0.967867
ABUW_0958	etfB	electron transfer flavoprotein subunit beta		1.41275				0.887841	0.0115375	0.300273	0.139829	0.971738
ABUW_0963	yfdH	glycosyltransferase	1.34131					0.0440682	0.629044	0.61559	0.648404	0.981218
ABUW_0964	ydjC	hypothetical protein	1.4978					0.0268998	0.54058	0.41701	0.987334	0.939135
ABUW_0968		putative RND family drug transporter			0.858657			0.825215	0.980949	0.0376532	0.592909	0.939135
ABUW_0969	serC	phosphoserine aminotransferase				1.13003		0.256331	0.0555474	0.682826	0.00975427	0.978972
ABUW_0971		hypothetical protein	-1.05884	-0.891223		2.27974		0.0256486	0.0209541	0.659671	2.34127e-05	0.965047
ABUW_0974	lolC	lipoprotein-releasing system transmembrane protein LolE		1.8965				0.22935	0.0026879	0.94839	0.628255	0.682707
ABUW_0975	lolD	lipoprotein releasing system, ATP-binding protein		1.55812				0.380737	0.00518128	0.513236	0.757743	0.521126
ABUW_0977	htrB	lipid A biosynthesis acyltransferase				0.748009		0.0749604	0.175861	0.472334	0.0338346	0.939135
ABUW_0979		hydrolase			-0.68081			0.328693	0.784832	0.0423986	0.15398	0.939135
ABUW_0980	purN	phosphoribosylglycinamide formyltransferase		1.65457				0.791788	0.00366522	0.467421	0.138529	0.768173
ABUW_0982	perM	permease				-0.662713		0.77037	0.122232	0.910588	0.0427567	0.96597
ABUW_0985		hypothetical protein		-0.947171				0.372654	0.0258572	0.861506	0.935455	0.900541
ABUW_0986		hypothetical protein	-1.45922	-2.23355				0.00207658	3.01953e-07	0.328882	0.166965	0.23769
ABUW_0987		hypothetical protein	-1.62158	-2.40489				0.0109049	1.39675e-05	0.841356	0.800676	0.352198
ABUW_0988		RNA polymerase sigma-70 factor	-1.43731	-2.89568				0.0247012	2.63924e-06	0.558134	0.907684	0.23769
ABUW_0990	fbp	fructose-1,6-bisphosphatase		1.5659				0.136406	0.0233506	0.870533	0.188661	0.939135
ABUW_0993	tolB	Tol-Pal system beta propeller repeat protein TolB	-0.892089					0.0485899	0.594066	0.958191	0.181398	0.971738
ABUW_0994		tolerance to group A colicins single-stranded filamentous DNA phage	-0.907006					0.0365412	0.94867	0.751025	0.901986	0.985578
ABUW_0995	tolR	protein TolR	-1.72095					0.0202125	0.983034	0.606398	0.201933	0.991023
ABUW_0996	tolQ	protein TolQ	-1.9945					0.0101956	0.960053	0.970621	0.143929	0.991023
ABUW_0997	ybgC	tol-pal system-associated acyl-CoA thioesterase				0.860957		0.38064	0.353119	0.895011	0.00981157	0.896816
ABUW_1002	purL	phosphoribosylformylglycinamidine synthase	-1.38595					0.043896	0.835913	0.320617	0.145199	0.986152
ABUW_1004		hypothetical protein		-2.09141		-1.45465		0.563092	0.0014408	0.482134	0.0159941	0.939135
ABUW_1005		hypothetical protein		-1.9714		-1.34099		0.546947	0.000262709	0.841356	0.00954665	0.939135
ABUW_1007		nicotinamide-nucleotide adenylyltransferase		-1.16769				0.350557	0.000718614	0.384849	0.98919	0.83433
ABUW_1012	queC	ExsB protein		1.13657				0.0755545	0.0457878	0.418454	0.947933	0.766975
ABUW_1014	dapD	2,3,4,5-tetrahydropyridine-2,6-dicarboxylate N-succinyltransferase		1.387				0.203616	0.00633233	0.634535	0.894714	0.939135
ABUW_1015		outer membrane protein CarO				-1.29964		0.921493	0.0709514	0.195677	0.0229042	0.990986
ABUW_1016	cbl	transcriptional regulator, LysR family		1.23788				0.155164	0.00574103	0.170223	0.179878	0.72794
ABUW_1017	cysA	sulfate ABC transporter, ATP-binding protein CysA		1.34382				0.539612	0.0129126	0.21486	0.400472	0.745932
ABUW_1018	cysW	sulfate ABC transporter, permease protein CysW		1.88538				0.549657	0.00393286	0.0936556	0.682501	0.811419
ABUW_1019	cysU	sulfate ABC transporter, permease protein CysT		3.57717				0.610497	0.00955357	0.991385	0.967823	0.953743
ABUW_1020		alpha/beta hydrolase fold protein		3.45531				0.383593	0.0121223	0.983357	0.867184	0.96597
ABUW_1021	sbp	thiosulfate-binding protein		3.18555				0.188661	0.0435626	0.952409	0.967823	0.98306
ABUW_1023	yceG	aminodeoxychorismate lyase		0.659355				0.308042	0.0291044	0.930066	0.113463	0.994523
ABUW_1025		thioesterase family protein				0.679858		0.828311	0.152452	0.631768	0.0430814	0.64608
ABUW_1027	degP	peptidase S1C, Do		1.07917				0.354458	0.0111418	0.13505	0.181857	0.768173
ABUW_1032	rnc	ribonuclease III		1.091				0.812046	0.00326932	0.0948883	0.61724	0.900541
ABUW_1034		hypothetical protein		-0.715578				0.865065	0.0317286	0.960606	0.113783	0.939135
ABUW_1035	recO	DNA repair protein RecO				1.1895		0.0890349	0.187664	0.917783	0.000221192	0.978157
ABUW_1037	miaE	tRNA--hydroxylase				0.788526		0.143169	0.649918	0.107944	0.0352822	0.939135
ABUW_1038	ydfG	short-chain dehydrogenase/reductase	0.804995	1.4217	0.740933			0.0256486	2.57589e-05	0.0279455	0.497054	0.981218
ABUW_1040		hypothetical protein		-1.27467				0.332645	0.00171734	0.568545	0.522257	0.939135
ABUW_1043	aatA	aspartate aminotransferase A	-1.10328					0.0485899	0.383134	0.912324	0.514173	0.971738
ABUW_1046		hypothetical protein		-0.839419				0.920894	0.0352967	0.35624	0.0604335	0.866363
ABUW_1047	uvrB	excinuclease ABC, B subunit		-1.42541		1.55281		0.0620452	0.00120897	0.0891686	0.0021162	0.900541
ABUW_1048	blc	outer membrane lipoprotein Blc	1.07928	-1.03073		-0.905827		0.0172776	0.00247691	0.210704	0.0264215	0.994523
ABUW_1051		hypothetical protein			1.38766			0.756385	0.391174	0.0281314	0.129542	0.939135
ABUW_1055	cicA	phosphoserine phosphatase		-0.927532		-0.675325		0.121248	0.00590399	0.147643	0.0405908	0.974771
ABUW_1060		hypothetical protein			1.30164			0.87364	0.23936	0.0211317	0.248858	0.940337
ABUW_1062		hypothetical protein		-0.636374				0.131785	0.0438633	0.533749	0.423472	0.940337
ABUW_1063		hypothetical protein	-0.83507	-1.60622		-0.811017		0.0353966	2.01973e-05	0.961396	0.0198323	0.991023
ABUW_1064	ydaM	glycosyltransferase		-1.76456				0.0604475	1.15241e-05	0.739854	0.0506162	0.83433
ABUW_1065		hypothetical protein		-1.57676				0.229544	0.000247115	0.960509	0.13078	0.927728
ABUW_1066		hypothetical protein		-0.992242	1.04368			0.767888	0.0196601	0.0204142	0.65072	0.900541
ABUW_1068	slyD	peptidyl-prolyl cis-trans isomerase, FKBP-type				1.99699		0.0707359	0.510745	0.22564	0.00158806	0.838947
ABUW_1070	dacD	D-ala-D-ala-carboxypeptidase penicillin-binding protein	-0.889633					0.0350863	0.764144	0.106749	0.0796935	0.985578
ABUW_1071		peptidase M61		-0.705675				0.878352	0.0432201	0.900591	0.294053	0.940337
ABUW_1074	icd	isocitrate dehydrogenase, NADP-dependent				-0.892875		0.911308	0.0825629	0.0762794	0.00804627	0.939135
ABUW_1075		#N/A		-1.40123				0.919988	0.0417067	0.397021	0.452718	0.940337
ABUW_1079	yneJ	LysR family transcriptional regulator		-1.58768		1.49861		0.418273	0.00391615	0.155518	0.0233595	0.768173
ABUW_1083		hypothetical protein				0.71286		0.269248	0.931356	0.324729	0.0220141	0.98306
ABUW_1085	ygiF	adenylate cyclase		-1.6462				0.330675	0.000412229	0.114114	0.248858	0.986152
ABUW_1088		crispr-associated helicase Cas3		-0.873162				0.121677	0.0108501	0.457604	0.396075	0.811419
ABUW_1091		Csy3 family crispr-associated protein	-0.868965					0.0458119	0.603908	0.29597	0.108688	0.991023
ABUW_1092		crispr-associated protein, Csy4 family		-0.739845				0.0576504	0.00361081	0.110804	0.0677774	0.849242
ABUW_1097	thiE	thiamine-phosphate pyrophosphorylase		0.610324				0.972922	0.0462698	0.639252	0.741891	0.871407
ABUW_1099		acyl carrier protein		-0.766247		1.87905		0.0542874	0.0222003	0.615279	9.15316e-06	0.917038
ABUW_1100	rluA	pseudouridine synthase A				2.28302		0.396233	0.955293	0.265654	0.000356116	0.939135
ABUW_1104	hcr	oxidoreductase	-1.79397					0.0227114	0.333458	0.284287	0.128783	0.985151
ABUW_1108		hypothetical protein		2.65749		1.23471		0.621844	1.51383e-07	0.0750233	0.00206719	0.682707
ABUW_1111	dhaS	aldehyde dehydrogenase		-1.62093	-2.3508			0.28337	0.0449796	0.0123169	0.232912	0.991023
ABUW_1113	kdc	indole-3-pyruvate decarboxylase			-2.69331			0.0670767	0.344425	0.0136361	0.201844	0.939135
ABUW_1114	aroP	aromatic amino acid transport protein			-2.05403			0.399409	0.509857	0.0194654	0.191971	0.997296
ABUW_1115	sphX	phosphate ABC transporter, substrate-binding protein		1.55322				0.468684	0.000647126	0.832598	0.452718	0.832842
ABUW_1116	yqgH	phosphate ABC transporter, permease protein (EsvD)		0.869553				0.384969	0.0344808	0.793823	0.621516	0.900541
ABUW_1118	pstB	phosphate ABC transporter, ATP-binding protein		-1.87787		-0.827024		0.799261	7.74355e-06	0.756374	0.0343694	0.967867
ABUW_1127	dacA	penicillin-binding protein 6 (D-alanyl-D-alanine carboxypeptidase)		1.17237				0.223828	0.045686	0.746438	0.402675	0.871407
ABUW_1128		hypothetical protein		1.61542	1.15815	1.05584		0.176016	0.00131283	0.0251263	0.0320492	0.682707
ABUW_1131	ygeR	peptidase M23B		1.7544				0.472497	0.00133386	0.975217	0.387573	0.83433
ABUW_1132	aaeR	transcriptional regulator, LysR family	-0.636018	-0.821774				0.044061	0.00320834	0.975809	0.510432	0.939135
ABUW_1134	ampG4	major facilitator superfamily MFS_1		0.611542				0.527478	0.0343603	0.490577	0.0975306	0.940132
ABUW_1135	gloA	glyoxalase I				-0.938118		0.143645	0.148943	0.315011	0.0276407	0.811419
ABUW_1136	yfeH	sodium/bile acid symporter family protein			-0.97243			0.0755789	0.712427	0.0211317	0.731161	0.98306
ABUW_1137	rpmE	ribosomal protein L31				1.57823		0.0926519	0.146269	0.70852	0.0132747	0.985363
ABUW_1138		hypothetical protein		-0.822219				0.145716	0.0139877	0.0740507	0.52797	0.754035
ABUW_1140	yjeK	hypothetical protein				0.606951		0.0538148	0.52114	0.958047	0.0118749	0.99937
ABUW_1141	efp	translation elongation factor P		1.55897				0.313513	0.023077	0.371833	0.805642	0.903957
ABUW_1142	cstA	carbon starvation protein A				-1.17637		0.639532	0.898504	0.296343	0.0153765	0.95576
ABUW_1143	ybdD	hypothetical protein				-1.24774		0.749604	0.427276	0.301168	0.00660829	0.999502
ABUW_1146	yqhT	proline dipeptidase		-0.955725				0.0899283	0.0176995	0.562754	0.139829	0.881206
ABUW_1148	opuD	glycine betaine transporter OpuD		-1.1633				0.582007	0.0115049	0.724362	0.547729	0.939135
ABUW_1150	dhaS	aldehyde dehydrogenase		-0.889442	-0.811481			0.273719	0.0064638	0.0308048	0.400405	0.992309
ABUW_1152	ordL	FAD dependent oxidoreductase	1.04776					0.0440682	0.284116	0.284875	0.935613	0.939135
ABUW_1162		hypothetical protein			0.844547			0.242024	0.0691432	0.0323041	0.0574992	0.711761
ABUW_1165	yhhW	pirin domain protein		-1.12978				0.26053	0.0281556	0.0750233	0.123363	0.951204
ABUW_1166	tdcB	threonine ammonia-lyase	1.53254					0.0234772	0.875863	0.890435	0.0570276	0.939135
ABUW_1190	hemE	uroporphyrinogen decarboxylase		1.72983				0.418721	0.00358126	0.797851	0.988939	0.768173
ABUW_1192		hypothetical protein	-1.01699			-0.888799		0.0463352	0.205161	0.998695	0.0486747	0.866363
ABUW_1194	ampC	beta-lactamase ADC7				-0.950589		0.952896	0.620889	0.294122	0.00208165	0.443353
ABUW_1195	folE	GTP cyclohydrolase I				1.29268		0.0763316	0.804326	0.743474	0.000286169	0.939889
ABUW_1197	pucD	xanthine dehydrogenase, molybdopterin binding subunit		-1.55793				0.360975	0.000863739	0.988829	0.209454	0.939135
ABUW_1198	yqeB	xanthine dehydrogenase accessory protein XdhC		-1.37028				0.921346	0.0034754	0.849126	0.853424	0.939135
ABUW_1199	yfcN	Smr protein/MutS2	-1.17905	-0.962268	-1.57824	1.81058		0.0162363	0.0123811	0.00277036	0.000141799	0.985151
ABUW_1205	pepQ	peptidase M24		0.975757				0.194085	0.0222918	0.0650943	0.150646	0.83433
ABUW_1206	yclF	dipeptide/tripeptide permease		2.26704				0.999545	0.000894379	0.359524	0.350631	0.832842
ABUW_1210		hypothetical protein			-1.42181			0.84054	0.137904	0.00185249	0.122012	0.989002
ABUW_1211		hypothetical protein				1.54636		0.554133	0.942288	0.734846	0.0458624	0.940337
ABUW_1217	ybgI	hypothetical protein		1.07532				0.712392	0.0066103	0.591485	0.379586	0.798879
ABUW_1219	cca	tRNA nucleotidyl transferase		-1.51875				0.45191	0.000698993	0.58618	0.665436	0.871407
ABUW_1220	maeB	malate dehydrogenase			-0.998292			0.266037	0.160781	0.0175232	0.507612	0.948805
ABUW_1226	pcaC	4-carboxymuconolactone decarboxylase				-1.02866		0.121408	0.760575	0.683723	0.0074937	0.919178
ABUW_1227	fadE	acyl-CoA dehydrogenase				-1.43371		0.635656	0.242868	0.11346	0.00399932	0.851452
ABUW_1228	lipA	lipoic acid synthetase		-0.940986				0.376029	0.0356662	0.358997	0.180351	0.944471
ABUW_1232	narT	MFS transporter, NNP family	1.27638					0.0464825	0.477978	0.767858	0.907684	0.940337
ABUW_1233		OmpW family protein	1.18457	3.54233				0.0183458	5.28742e-08	0.841215	0.158493	0.866363
ABUW_1235	rpsB	ribosomal protein S2		1.77559				0.147599	0.0127703	0.980426	0.706039	0.940337
ABUW_1236	tsf	translation elongation factor Ts		2.81256				0.276519	0.00553011	0.962524	0.868846	0.906171
ABUW_1238	ybfI	transcriptional regulator, AraC family				0.78726		0.831949	0.383248	0.112187	0.0398386	0.96125
ABUW_1244	mrdB	rod shape-determining protein RodA (EsvE3)			0.770461	0.770103		0.494231	0.427276	0.0462155	0.030951	0.909644
ABUW_1246	queF	NADPH-dependent 7-cyano-7-deazaguanine reductase (EsvE1)			-1.18613			0.832845	0.0560682	0.00694124	0.877937	0.994523
ABUW_1247	yadH	ABC transporter permease protein			-1.20551			0.959457	0.221186	0.0243815	0.770347	0.971738
ABUW_1248	yadG	ABC transporter ATP-binding protein			-0.933004			0.239709	0.271448	0.0374879	0.279687	0.954405
ABUW_1257	recE	hypothetical protein				-1.07563		0.333836	0.871985	0.706371	0.0209412	0.830223
ABUW_1260		hypothetical protein				-0.962638		0.313614	0.473218	0.510321	0.00874175	0.698958
ABUW_1261		hypothetical protein		-0.932653				0.235772	0.00606355	0.107917	0.919241	0.940337
ABUW_1262		hypothetical protein		-1.13819		-0.873249		0.184222	0.00217701	0.0698082	0.022561	0.939135
ABUW_1267		hypothetical protein				0.733235		0.113825	0.412756	0.33437	0.0377033	0.754035
ABUW_1282		hypothetical protein				-0.769901		0.64297	0.103769	0.370877	0.0484783	0.832842
ABUW_1283		hypothetical protein		-1.62716				0.819546	0.000327043	0.967804	0.243764	0.909644
ABUW_1284		hypothetical protein		-1.25537		0.838871		0.558905	0.00344037	0.876067	0.030503	0.94706
ABUW_1286		hypothetical protein		-2.99721	2.5184			0.70245	0.00329986	0.00411855	0.153672	0.754035
ABUW_1287		hypothetical protein			2.45482			0.960344	0.762248	0.00572668	0.634288	0.98306
ABUW_1288		hypothetical protein		-0.789384	1.07077			0.421447	0.0438633	0.0290355	0.204559	0.72794
ABUW_1292		hypothetical protein	1.39813					0.0172776	0.854346	0.455087	0.170729	0.939135
ABUW_1295		hypothetical protein	-1.19341					0.0290401	0.679929	0.077685	0.904786	0.974771
ABUW_1296		hypothetical protein				-0.707499		0.501884	0.697308	0.975217	0.0425527	0.940337
ABUW_1297		hypothetical protein				-1.58272		0.162602	0.586883	0.77682	0.0230993	0.840806
ABUW_1298		hypothetical protein				-1.67117		0.103152	0.535885	0.216861	0.00700928	0.72794
ABUW_1299		major capsid protein	0.809042			-0.826521		0.042151	0.683506	0.364054	0.0142324	0.811419
ABUW_1300		hypothetical protein				-1.10327		0.0670767	0.627759	0.330275	0.0375009	0.745932
ABUW_1306		hypothetical protein	2.27335					0.0391615	0.371726	0.568177	0.88656	0.940337
ABUW_1307		hypothetical protein		-1.48776				0.0926519	0.0113269	0.187877	0.301879	0.969377
ABUW_1312		phage protein		-2.23111	-1.58816			0.539354	8.32614e-05	0.00694124	0.907684	0.98306
ABUW_1313		transcriptional regulator		-0.98584		0.848045		0.922464	0.0124064	0.114289	0.0121451	0.976179
ABUW_1314		hypothetical protein		0.797315				0.123699	0.0488194	0.777593	0.23376	0.940337
ABUW_1316		tail tape measure protein		-0.746997				0.0995647	0.0231629	0.148732	0.43319	0.99937
ABUW_1317		hypothetical protein	-0.865936	-1.0409				0.042151	0.00475787	0.406387	0.497054	0.914928
ABUW_1318		hypothetical protein	-1.2121	-1.55332				0.0140808	0.000232457	0.836561	0.224214	0.7516
ABUW_1319		hypothetical protein	-1.32221	-0.964895		0.921494		0.0140808	0.0177888	0.691754	0.0395195	0.986152
ABUW_1328		#N/A				2.16927		0.342438	0.245423	0.528462	3.38235e-05	0.83433
ABUW_1334	arpC	multidrug efflux system outer membrane protein	1.16881					0.0316272	0.73284	0.630404	0.878482	0.940337
ABUW_1338	yhjC	transcriptional regulator, LysR family	1.02646					0.0268998	0.554501	0.242374	0.224214	0.99937
ABUW_1339	argT	histidine-binding periplasmic protein				1.43694		0.325946	0.254565	0.201826	0.0040666	0.994523
ABUW_1341	hisM	histidine transport system permease protein HisM	1.9494					0.042151	0.422573	0.945792	0.661458	0.981218
ABUW_1343	qacF	small multidrug resistance protein		-0.992741				0.577954	0.0409149	0.824383	0.171096	0.7516
ABUW_1344	yfhL	iron-sulfur cluster-binding protein				1.19126		0.399409	0.858979	0.940211	0.00693075	0.940337
ABUW_1345	yegQ	peptidase U32	-0.989449					0.042151	0.0553027	0.903837	0.0731339	0.745932
ABUW_1346	ydcR	transcriptional regulator, GntR family		-0.540629				0.18951	0.0450496	0.20711	0.809671	0.976179
ABUW_1348	fpr	ferredoxin--NADP(+) reductase		0.947229		1.18898		0.0604475	0.0105859	0.240183	0.0038105	0.997296
ABUW_1350		hyp		-0.852281				0.471368	0.0212472	0.14111	0.482853	0.606052
ABUW_1351	xcpR	type II secretion system protein E				0.928576		0.535707	0.761916	0.674873	0.0346439	0.991023
ABUW_1352	ygiW	hypothetical protein	-1.83027	-2.33454	-1.45821			0.0234772	0.000718614	0.0493779	0.0525329	0.991023
ABUW_1353	qseB	two-component system response regulator protein	-1.33454	-1.67675		1.71065		0.0337841	0.00252259	0.0863174	0.00482166	0.981218
ABUW_1355		complement control module protein		-1.75945				0.118611	0.00508443	0.890032	0.288819	0.811419
ABUW_1356	mutT	MutT/NUDIX family protein		1.35509				0.440696	0.0251418	0.689173	0.510432	0.939135
ABUW_1357		hypothetical protein	-0.84284	-0.655922				0.0353966	0.0441242	0.903837	0.724185	0.985151
ABUW_1359	ppnK	NAD(+) kinase		-0.742744				0.376167	0.0205079	0.986956	0.301879	0.736961
ABUW_1360	yeaC	hypothetical protein		-0.92021				0.153496	0.00243468	0.279806	0.51295	0.840806
ABUW_1361	ybiB	glycosyl transferase, family 3		-0.541186				0.832264	0.029474	0.934906	0.51254	0.98306
ABUW_1363	mmgC	acyl-CoA dehydrogenase		1.16898				0.277259	0.00042697	0.912483	0.54826	0.875674
ABUW_1366	aroA	hypothetical protein			-1.25782			0.423139	0.626334	0.0201366	0.715256	0.941713
ABUW_1367		hypothetical protein		-0.911833				0.216387	0.0396247	0.192589	0.681261	0.955106
ABUW_1369	rnz	ribonuclease Z		-0.76977		0.594892		0.662473	0.0125321	0.0698082	0.0481395	0.976179
ABUW_1371	yaaA	protein YaaA	0.656503					0.0290401	0.393334	0.892721	0.175795	0.989002
ABUW_1376		hypothetical protein		-0.932426				0.649029	0.00681643	0.381263	0.807267	0.909644
ABUW_1377	cspG	cold-shock domain protein	-2.17341					0.0153648	0.199092	0.617458	0.214933	0.96125
ABUW_1379		hypothetical protein		2.09492	1.20456			0.920894	4.35383e-05	0.0138205	0.13423	0.564821
ABUW_1380	ydjA	nitroreductase	-0.920031	0.782523		0.776686		0.0152714	0.0109045	0.492617	0.0184704	0.909644
ABUW_1381	gpsA	glycerol-3-phosphate dehydrogenase (NAD(P)+)		0.826505				0.0921389	0.01723	0.384624	0.940911	0.940337
ABUW_1382	sixA	phosphohistidine phosphatase		0.845964				0.321643	0.0059916	0.20711	0.789663	0.682707
ABUW_1389		hypothetical protein	1.75852					0.0290401	0.565284	0.675185	0.164895	0.900541
ABUW_1397		hypothetical protein	2.55303					0.0236413	0.0745646	0.151465	0.355355	0.5582
ABUW_1399		hypothetical protein		0.722907				0.539612	0.0439859	0.217572	0.209454	0.811419
ABUW_1416		hypothetical protein	1.5187					0.0471789	0.79904	0.86937	0.0726158	0.994523
ABUW_1417		hypothetical protein	1.5425			-1.34489		0.0123047	0.159557	0.729505	0.00318486	0.950165
ABUW_1431		hypothetical protein		-1.14795				0.877836	0.0167767	0.849126	0.913327	0.939135
ABUW_1432		hypothetical protein		-1.90087				0.577519	0.00378248	0.994987	0.76817	0.940337
ABUW_1437		hypothetical protein		-1.30202				0.20697	0.00681643	0.846785	0.681365	0.912152
ABUW_1440		hypothetical protein	1.22715	-1.2319				0.0183458	0.0182381	0.214436	0.155317	0.979614
ABUW_1444	pyrD	dihydroorotate oxidase			-0.844221			0.361878	0.235338	0.0194654	0.118999	0.597073
ABUW_1445	cvpA	colicin V producing membrane protein		-1.19231	-1.16555	1.37213		0.326609	0.00122475	0.00583447	0.00164731	0.682707
ABUW_1455		AAA ATPase superfamily protein			0.801463			0.832264	0.564982	0.0434562	0.699073	0.976988
ABUW_1456		patatin family phospholipase				-0.558103		0.0950325	0.807463	0.0922206	0.024283	0.85048
ABUW_1465	gabP	gamma-aminobutyrate permease		-0.787016		-0.729846		0.0686595	0.0364713	0.515073	0.029859	0.776541
ABUW_1466		hypothetical protein		-3.8715		-2.31926		0.659282	7.67807e-07	0.0810537	0.00199174	0.393847
ABUW_1467		acyl-CoA dehydrogenase		-2.70642	1.31581	-1.23383		0.102489	8.76984e-05	0.0316671	0.035962	0.939135
ABUW_1468	yaiS	LmbE-like protein		-3.16732		-1.48794		0.0547998	3.42176e-06	0.1005	0.00478534	0.96125
ABUW_1469		methyltransferase type 12	-1.11363	-3.04309		-1.08463		0.0310227	8.92669e-06	0.0740683	0.0356741	0.984149
ABUW_1470		glycosyl transferase, family 2		-2.3784				0.0758846	0.000107796	0.0805407	0.734093	0.909644
ABUW_1471	ygiW	hypothetical protein		-1.35174	1.11043	-1.5738		0.286645	0.00511168	0.040032	0.00321361	0.772284
ABUW_1472	ycgF	hypothetical protein				-0.958887		0.197274	0.637662	0.0507324	0.0497338	0.72794
ABUW_1473		hypothetical protein				-2.61897		0.730412	0.428179	0.118934	0.00562094	0.877955
ABUW_1477	gltS	sodium/glutamate symporter		1.81282		-1.02456		0.269248	0.000894379	0.401429	0.030503	0.429816
ABUW_1480	pld1	aldo/keto reductase	1.48094					0.0171702	0.977411	0.251021	0.450475	0.986152
ABUW_1481	yvaG	oxidoreductase, short chain dehydrogenase/reductase family	1.04192					0.0234772	0.156317	0.0877241	0.766932	0.997639
ABUW_1482		hypothetical protein	0.780299					0.042151	0.421175	0.132901	0.781945	0.98306
ABUW_1483		ATPase				1.26796		0.472803	0.160274	0.695263	0.0021162	0.83433
ABUW_1484	uxuR	transcriptional regulator, GntR family				1.1074		0.208201	0.452942	0.505524	0.0342409	0.870205
ABUW_1485		hypothetical protein		-1.12844				0.331409	0.040405	0.453199	0.544517	0.985151
ABUW_1487		CsuA/B		2.06753				0.731992	0.0178709	0.11038	0.785837	0.72794
ABUW_1489		CsuB		1.64155				0.241416	0.0385826	0.93955	0.862389	0.900541
ABUW_1490		CsuC		2.35059				0.881839	0.000904396	0.521431	0.62534	0.314484
ABUW_1491	caf1A	CsuD		2.04028				0.482046	0.00361081	0.243644	0.857937	0.682707
ABUW_1492		CsuE		2.09939				0.523229	0.00955357	0.604588	0.898063	0.761385
ABUW_1493		hypothetical protein			1.86203			0.696511	0.510401	0.0157591	0.442671	0.987814
ABUW_1495		hypothetical protein		1.37015				0.280663	0.0386622	0.505204	0.678879	0.900541
ABUW_1500	pqiA	paraquat-inducible protein A				-0.682275		0.998941	0.953337	0.311693	0.038619	0.98306
ABUW_1501	pqiA	paraquat-inducible protein A		-0.726074				0.308236	0.029474	0.656289	0.0846866	0.811419
ABUW_1502	pqiB	paraquat-inducible protein B				-0.611428		0.180351	0.289435	0.0559808	0.0442204	0.987814
ABUW_1506	irlR	two-component heavy metal response regulator protein		-1.00621		-0.765966		0.219631	0.0197796	0.535724	0.0473003	0.652616
ABUW_1508	blc	lipocalin family protein			2.4659			0.801448	0.63894	0.0100227	0.967321	0.918209
ABUW_1509		delta-9 acyl-lipid desaturase 1			2.26804			0.269248	0.97417	0.0412741	0.544957	0.994523
ABUW_1511		hypothetical protein			2.12576			0.228475	0.899915	0.0428495	0.770347	0.953743
ABUW_1512	cfa	cyclopropane-fatty-acyl-phospholipid synthase			2.07041			0.733349	0.294549	0.0127256	0.622375	0.962875
ABUW_1513		#N/A		-0.850489				0.399409	0.0344808	0.0922206	0.0731339	0.958192
ABUW_1514	qseC	two-component system sensor protein		-0.947688				0.916181	0.00423649	0.922553	0.336553	0.70395
ABUW_1517		hypothetical protein			2.13862			0.602145	0.357801	0.00629705	0.873813	0.819388
ABUW_1521	yliI	L-sorbosone dehydrogenase		-0.894766		-1.01135		0.487163	0.0154687	0.605944	0.0174727	0.991677
ABUW_1522		acetyltransferase, gnat family		-1.32412		-1.05863		0.270622	0.00511168	0.775044	0.0315619	0.98234
ABUW_1524		transcriptional regulator, TetR family				1.05026		0.381423	0.303406	0.392761	0.029859	0.981218
ABUW_1525	dctA	C4-dicarboxylate transport protein		2.08737		1.30476		0.506607	4.17099e-05	0.617111	0.00581545	0.620643
ABUW_1526		hypothetical protein		-1.67561				0.659163	0.00916715	0.0764347	0.706137	0.79469
ABUW_1527	gloB	hydroxyacylglutathione hydrolase		-0.72084				0.399603	0.0289502	0.61832	0.0981504	0.962875
ABUW_1528	metI	ABC transport system permease protein		-1.3581				0.122668	0.00783031	0.0740507	0.503007	0.971738
ABUW_1529	metN2	ABC transporter, ATP-binding protein	-1.14765	-1.19553				0.0406462	0.0121107	0.140458	0.723515	0.939135
ABUW_1533	fis	transcriptional regulator, Fis-type		-1.82214				0.589856	0.000545553	0.63921	0.473798	0.939135
ABUW_1535	prmA	ribosomal protein L11 methyltransferase		0.638331				0.909339	0.0466632	0.841215	0.108688	0.684652
ABUW_1536		hypothetical protein		-2.42331		-1.65388		0.278086	0.000463834	0.372929	0.0278133	0.881206
ABUW_1537	mnmG	glucose inhibited division protein A	-2.14637			2.06474		0.0101956	0.50825	0.985165	0.00408163	0.994523
ABUW_1540		hypothetical protein		-0.927393				0.993121	0.0187599	0.0964212	0.791479	0.903957
ABUW_1541		hypothetical protein		-1.52444				0.93604	0.0238852	0.0584129	0.916296	0.898043
ABUW_1542		transglutaminase		-1.57423				0.538918	0.00310342	0.0934698	0.512733	0.837986
ABUW_1543		hypothetical protein		-1.22668				0.371387	0.00593465	0.106749	0.063167	0.795128
ABUW_1546	rplI	ribosomal protein L9		1.64681				0.236937	0.0385826	0.962524	0.897945	0.940337
ABUW_1547	rpsR	ribosomal protein S18		1.86709				0.114096	0.0337468	0.962301	0.724659	0.940337
ABUW_1548	rpsF	ribosomal protein S6		1.84754				0.118055	0.0289534	0.971428	0.601395	0.95029
ABUW_1556	ydiA	hypothetical protein				-1.12436		0.87204	0.807011	0.37736	0.00658282	0.997296
ABUW_1557	pgaA	outer membrane protein	-2.38047	-2.7158				0.00861567	0.000186585	0.481969	0.869743	0.597073
ABUW_1558	pgaB	polysaccharide deacetylase	-2.05204	-2.5151				0.0123047	0.000233148	0.767705	0.490106	0.557734
ABUW_1559	pgaC	glycosyl transferase, family 2 protein	-1.72967	-2.22079				0.0227114	0.000647126	0.751419	0.461854	0.693271
ABUW_1560	ycdP	hypothetical protein	-1.6904	-2.30355				0.0172776	0.000632255	0.411852	0.630004	0.900541
ABUW_1561		hypothetical protein		-3.13154				0.784954	0.000536585	0.926682	0.328143	0.815061
ABUW_1562	yhbW	luciferase family monooxygenase		1.21876		1.3006		0.236213	0.000511947	0.134127	0.000677937	0.403683
ABUW_1563		hypothetical protein		5.44901		2.98442		0.222867	1.51383e-07	0.201826	0.000475633	0.940132
ABUW_1564		hypothetical protein		4.44396		1.86174		0.196212	5.69334e-09	0.71731	0.000558468	0.851452
ABUW_1565	yafC	transcriptional regulator, LysR family				0.783703		0.564649	0.417943	0.659089	0.0220141	0.985151
ABUW_1568	hemK	protein methylase, HemK family				0.795443		0.364389	0.311065	0.284592	0.0427567	0.940337
ABUW_1573	mmgC	acyl-CoA dehydrogenase			-1.60794			0.130936	0.335736	0.0138153	0.431505	0.684652
ABUW_1574	acsA	acyl-CoA ligase		-1.61756				0.123746	0.0202711	0.140281	0.882972	0.426194
ABUW_1575	yddH	FMN-binding protein		-0.845038		-0.733812		0.371114	0.00991297	0.246534	0.0266156	0.986833
ABUW_1580		hypothetical protein			3.25318			0.698359	0.721415	0.0110072	0.916296	0.837986
ABUW_1581	kdpA	K+-transporting ATPase, A subunit			3.74203			0.547419	0.806635	0.00185249	0.807267	0.900541
ABUW_1582	kdpB	K+-transporting ATPase, B subunit			3.93643			0.774585	0.875469	0.00185249	0.70819	0.940337
ABUW_1583	kdpC	K+-transporting ATPase, C subunit			4.09457			0.598617	0.717154	0.00185249	0.396075	0.954545
ABUW_1584	kdpD	two-component system sensor protein KdpD			2.31348			0.732213	0.109225	0.00411855	0.907684	0.870205
ABUW_1585	kdpE	two-component system regulatory protein KdpE			0.980983			0.171518	0.785164	0.0142131	0.398029	0.985151
ABUW_1586	puuA	glutamine synthetase			2.86697			0.557498	0.613689	0.00539046	0.950278	0.754035
ABUW_1587		hypothetical protein	2.09075	0.992738				0.00207658	0.0302525	0.154314	0.460612	0.866363
ABUW_1590	ytfM	hypothetical protein		-1.26598				0.0674116	2.73484e-05	0.277667	0.589119	0.763609
ABUW_1591	ytfN	hypothetical protein	-0.925431	-1.13699				0.0373175	0.00347103	0.0778814	0.469497	0.849242
ABUW_1593	acnB	aconitate hydratase 2		0.947085				0.216013	0.0401906	0.32971	0.270573	0.991023
ABUW_1595		ion transport protein		-0.853237		0.797725		0.110971	0.00401074	0.351077	0.00658411	0.417873
ABUW_1598		hypothetical protein		1.52399				0.0668763	0.0292082	0.419886	0.653068	0.940337
ABUW_1599	metR	transcriptional regulator, LysR family			1.33988			0.968808	0.51111	0.00694124	0.170343	0.997953
ABUW_1600	yeaL	hypothetical protein				0.827113		0.632977	0.898144	0.122279	0.015319	0.652616
ABUW_1601		hypothetical protein		-3.75588				0.0766486	4.65439e-06	0.0995069	0.288819	0.968542
ABUW_1602	ytzG	pseudouridine synthase		-2.05991				0.102982	7.11205e-06	0.472761	0.923559	0.940337
ABUW_1603	yhfO	putative acetyltransferase		-0.870059	1.16883			0.0733062	0.0172312	0.00539046	0.220481	0.864456
ABUW_1604		hypothetical protein				2.70332		0.0688164	0.392813	0.662447	0.000507911	0.970397
ABUW_1606	yjeE	hypothetical protein		-0.696551				0.655685	0.0203743	0.193766	0.434502	0.417873
ABUW_1607	mutL	DNA mismatch repair protein MutL		-0.782921	-1.05354			0.319412	0.0116711	0.00489136	0.791479	0.7516
ABUW_1608	miaA	tRNA delta(2)-isopentenylpyrophosphate transferase		-2.15634				0.775506	0.000835019	0.659456	0.529799	0.597073
ABUW_1614	cyp18	peptidyl-prolyl cis-trans isomerase, cyclophilin type				-0.886084		0.722268	0.58735	0.559062	0.0465676	0.871407
ABUW_1618	eutC	ethanolamine ammonia-lyase, light chain		-1.28378				0.732213	0.0107282	0.54572	0.824415	0.898807
ABUW_1621	aldA	aldehyde dehydrogenase	-1.83447					0.0243003	0.318637	0.70279	0.286402	0.879771
ABUW_1623		hydrolase, alpha/beta fold family	-1.22505					0.0333314	0.784832	0.922553	0.967823	0.906171
ABUW_1624	yiaY	alcohol dehydrogenase, iron-containing	-2.43263					0.0123047	0.509896	0.715407	0.164895	0.985151
ABUW_1625		putative helicase		0.617949				0.109963	0.0385718	0.958047	0.0975306	0.866363
ABUW_1629		hypothetical protein		-2.16383				0.305972	0.0085479	0.29066	0.123478	0.942541
ABUW_1630	pepN	peptidase M1, alanyl aminopeptidase		-0.887923				0.399409	0.0223842	0.0998897	0.192098	0.906171
ABUW_1631		hypothetical protein	-1.65538	-3.53373		-1.51291		0.0353966	7.61512e-06	0.833172	0.0204871	0.966213
ABUW_1632		hypothetical protein	-1.60732	-2.97305				0.0365412	0.000545553	0.322617	0.434502	0.981218
ABUW_1633	sefC	hypothetical protein		-2.21288				0.292617	0.000987054	0.890032	0.766932	0.99937
ABUW_1634		hypothetical protein		-2.02447				0.145413	0.000517603	0.276697	0.297687	0.991023
ABUW_1637		oxidoreductase short-chain dehydrogenase/reductase family		-0.978926				0.106734	0.0164965	0.177403	0.586781	0.939135
ABUW_1640		hypothetical protein			3.33459			0.117094	0.776131	0.0397797	0.478867	0.994523
ABUW_1649		hypothetical protein			2.01999			0.976392	0.784551	0.00669325	0.301879	0.940132
ABUW_1652		hypothetical protein		1.14753	1.7836			0.723342	0.0475756	0.0109411	0.910893	0.965047
ABUW_1653		hypothetical protein			1.73112			0.56024	0.282646	0.00583447	0.982632	0.919679
ABUW_1656		OmpW family protein		1.19031				0.260279	0.0258572	0.134013	0.649719	0.443353
ABUW_1657		hypothetical protein				-1.30796		0.762286	0.101121	0.153597	0.0294704	0.744776
ABUW_1659	ycgK	hypothetical protein		-1.4456	2.22166			0.772117	0.036678	0.00201346	0.331877	0.653058
ABUW_1660	ydiF	ABC transporter, ATP-binding protein	1.2904					0.00279303	0.0933845	0.102964	0.302386	0.984149
ABUW_1661		universal stress protein family		-0.868204		-1.04783		0.913786	0.0416039	0.804709	0.0295933	0.940337
ABUW_1664		hypothetical protein				-0.665188		0.779639	0.515001	0.248094	0.0365526	0.979614
ABUW_1667		#N/A		-1.20857				0.0525412	0.0129045	0.48114	0.075651	0.909644
ABUW_1671	tal	transaldolase			1.65947			0.999581	0.444724	0.0138153	0.315262	0.900541
ABUW_1674	fadI	acetyl-CoA acyltransferase		1.61999		-0.988077		0.703696	0.00152772	0.328353	0.0368534	0.768173
ABUW_1675	fabG	short-chain dehydrogenase/reductase		1.52748		-0.896572		0.37858	0.000470392	0.7949	0.0299964	0.900541
ABUW_1676		MaoC domain protein dehydratase		1.10033				0.226024	0.00220941	0.50688	0.115888	0.99937
ABUW_1678		transcriptional regulator, TetR family				1.4324		0.626035	0.131673	0.423853	0.00172175	0.939135
ABUW_1679	smvA	methyl viologen resistance protein			-0.679078			0.828931	0.473498	0.0201366	0.333288	0.777546
ABUW_1683		thioesterase family protein		-0.727371		-0.698068		0.928592	0.0302373	0.496373	0.040186	0.940337
ABUW_1685	ykgB	hypothetical protein		1.15459				0.248582	0.00384036	0.370877	0.994392	0.866363
ABUW_1686	wzb	protein tyrosine phosphatase				0.91388		0.184828	0.814148	0.481054	0.00300294	0.947555
ABUW_1689		lysophospholipase				-0.696253		0.138058	0.880225	0.901383	0.0419757	0.7516
ABUW_1692		transcriptional regulator, TetR family			1.45901			0.638478	0.41217	0.00452655	0.634288	0.652616
ABUW_1693		heme oxygenase-like protein		-1.43528				0.412785	0.00718841	0.544895	0.126188	0.564821
ABUW_1697	accB	acetyl-CoA carboxylase, biotin carboxyl carrier protein		1.39117				0.137491	0.0128213	0.265995	0.503007	0.851452
ABUW_1698	aroQ	3-dehydroquinate dehydratase, type II				0.674198		0.922464	0.691688	0.824918	0.0142932	0.981218
ABUW_1705	nasD	FAD-dependent pyridine nucleotide- disulfide oxidoreductase	1.44663					0.0347802	0.847289	0.756743	0.425178	0.970397
ABUW_1708	fdhA	molybdopterin oxidoreductase		-0.954555				0.656337	0.00463353	0.791631	0.985223	0.881206
ABUW_1714		transcriptional regulator, HxlR family		-1.03476				0.325256	0.0297803	0.668749	0.170343	0.939135
ABUW_1719		hypothetical protein		-0.671144				0.18179	0.0326044	0.20711	0.815041	0.940337
ABUW_1720	tusD	sulfur relay protein TusD/DsrE		-1.60324				0.33779	0.00532391	0.187874	0.745032	0.838947
ABUW_1721	galE	UDP-glucose 4-epimerase		-1.63185				0.355645	0.0059916	0.162203	0.313677	0.939135
ABUW_1722	fumC	fumarate hydratase, class II		-1.63146				0.443109	0.00324107	0.18175	0.158901	0.940337
ABUW_1723		hypothetical protein			1.47573			0.492253	0.0564908	0.0144186	0.131051	0.864456
ABUW_1725		hypothetical protein				1.80541		0.426697	0.620146	0.765169	0.000353746	0.967867
ABUW_1729		hypothetical protein				1.61623		0.376167	0.479171	0.312441	5.2441e-05	0.971738
ABUW_1731	ycfQ	transcriptional regulator, TetR family		-1.63533				0.589856	9.67226e-06	0.551981	0.51295	0.564821
ABUW_1732	glnG	nitrogen metabolism transcriptional regulator, NtrC, Fis Family				-0.636389		0.911308	0.188441	0.254283	0.0460154	0.939135
ABUW_1733	ntrB	signal transduction histidine kinase, nitrogen specific, NtrB		-1.02956				0.274064	0.000118467	0.709348	0.227531	0.939135
ABUW_1737	uppS	undecaprenyl diphosphate synthase		1.45554				0.200304	0.0209541	0.751419	0.529631	0.940132
ABUW_1743	lpxD	UDP-3-O-(3-hydroxymyristoyl) glucosamine N-acyltransferase	-0.651325					0.042151	0.161113	0.630926	0.801855	0.939135
ABUW_1746	ybgF	hypothetical protein		0.720647				0.76725	0.0239009	0.290972	0.18001	0.802246
ABUW_1747	recX	regulatory protein RecX				2.21463		0.995089	0.377267	0.327636	3.63431e-06	0.994523
ABUW_1749	hslR	heat shock protein 15	-0.826273	-1.01504		0.660858		0.0147953	0.000412229	0.140044	0.024283	0.991713
ABUW_1750	yrfG	HAD-superfamily hydrolase				0.625468		0.115771	0.880139	0.145957	0.0463632	0.981218
ABUW_1751	ycgJ	putative prophage protein			1.16196			0.150081	0.803056	0.0290355	0.866813	0.974771
ABUW_1752		hypothetical protein	-1.62809					0.0256486	0.0529492	0.0740683	0.956974	0.866363
ABUW_1753		hypothetical protein	-1.29515	-1.15188	1.5452			0.0464825	0.0364264	0.0109411	0.482118	0.887894
ABUW_1754	yoaA	acetyltransferase gnat family			1.43954			0.999574	0.348151	0.0132193	0.242265	0.900541
ABUW_1757	ytnA	proline-specific permease ProY	2.1236					0.0391615	0.306249	0.625825	0.547716	0.994523
ABUW_1760	ybaR	sulfate permease	1.02756					0.0402728	0.208344	0.727098	0.920497	0.900541
ABUW_1761		hypothetical protein		-1.08827	1.25346			0.732583	0.0304498	0.0290355	0.642957	0.629582
ABUW_1762	gdhB	quinoprotein glucose dehydrogenase-B		-1.23548				0.496911	0.00939871	0.453199	0.0875788	0.927728
ABUW_1763		UspA domain protein		-1.6803				0.113553	0.00532391	0.202298	0.0909085	0.811419
ABUW_1764	ykoW	GGDEF family protein		-1.2763				0.503944	0.0012256	0.237667	0.325151	0.733951
ABUW_1768	mprA	transcriptional regulator, MarR-family			1.07399			0.388323	0.0652721	0.029745	0.149537	0.999656
ABUW_1776	glcG	glycolate/propanediol utilization protein		-1.07961				0.999574	0.00185735	0.828142	0.275931	0.898807
ABUW_1777	braZ	branched-chain amino acid transport system II carrier protein		1.50187				0.0869292	0.0153341	0.976576	0.681365	0.712597
ABUW_1779	ltrA	transcriptional regulator, LysR family		0.705218	0.988961			0.914741	0.0143813	0.00489136	0.740827	0.991677
ABUW_1780		hypothetical protein				1.50552		0.952526	0.186578	0.155518	0.0085158	0.984149
ABUW_1782	argD	acetylornithine aminotransferase		0.543427				0.197274	0.0273505	0.962301	0.694954	0.939135
ABUW_1783	yhcV	CBS domain containing protein		0.732027				0.484859	0.0481715	0.110775	0.770347	0.944093
ABUW_1784		hypothetical protein		-2.00913				0.621992	2.00152e-05	0.299081	0.467759	0.417873
ABUW_1786		hypothetical protein		-0.939149				0.916181	0.040405	0.975217	0.825669	0.939135
ABUW_1787		hypothetical protein		-1.81756				0.646096	0.00603932	0.162203	0.0726158	0.900541
ABUW_1788		hypothetical protein		-1.59189				0.357029	0.0124064	0.174879	0.246197	0.939135
ABUW_1792		hypothetical protein				-1.6556		0.0589746	0.4309	0.603911	0.0340353	0.985151
ABUW_1794	cydB	cytochrome D ubiquinol oxidase, subunit II	-1.40952			-1.31783		0.0440682	0.794377	0.554691	0.0254174	0.977968
ABUW_1795	cydA	cytochrome D ubiquinol oxidase subunit I	-1.8529					0.0268998	0.906703	0.659456	0.0510292	0.994523
ABUW_1796		hypothetical protein				-1.69762		0.176016	0.801036	0.0575466	0.030503	0.939135
ABUW_1799	gsk	sugar kinase, ribokinase family	-0.874157			0.723517		0.0150018	0.615218	0.558862	0.0212564	0.985363
ABUW_1802	hypA	peptidase M16 domain protein		-0.802436				0.296224	0.0343788	0.221692	0.132542	0.965047
ABUW_1803	pldA	phospholipase		-0.971139	-1.06291			0.164231	0.0112735	0.0151186	0.075651	0.879771
ABUW_1805	ktrA	K+ uptake system component			0.799183			0.602145	0.475979	0.0209079	0.714179	0.974771
ABUW_1808		hypothetical protein	-0.611963					0.046217	0.627279	0.27722	0.640855	0.682707
ABUW_1811	argC	N-acetyl-gamma-glutamyl-phosphate reductase				-0.740865		0.619498	0.15053	0.984808	0.022561	0.939135
ABUW_1814	clpA	ATP-dependent Clp protease ATP-binding subunit		-1.00308		-1.07761		0.49521	0.0364264	0.802522	0.046867	0.985151
ABUW_1815	ynfA	hypothetical protein		-1.49352				0.289443	4.25814e-05	0.226839	0.0611687	0.695763
ABUW_1817	bioH	putative peroxidase		-0.587658				0.362855	0.0462698	0.704616	0.197311	0.754035
ABUW_1819	fadH	FAD/FMN-binding/pyridine nucleotide- disulfide oxidoreductase family protein		1.30214				0.0789407	0.0292944	0.984808	0.692187	0.981218
ABUW_1822	yheT	alpha/beta hydrolase	0.776883	-0.762911				0.042151	0.0179915	0.536139	0.068072	0.85714
ABUW_1828	ycaP	hypothetical protein		-1.19703	1.09523			0.650583	0.0307163	0.0377895	0.888877	0.819388
ABUW_1829	ftsB	septum formation initiator	-0.925509	-0.710192				0.0152714	0.0178552	0.32949	0.82809	0.866363
ABUW_1831	pcaI	3-oxoadipate CoA-transferase subunit A			2.26924			0.331797	0.561483	0.00116916	0.583473	0.994523
ABUW_1832	pcaJ	3-oxoadipate CoA-transferase subunit B			1.2366			0.843859	0.192938	0.0177627	0.169763	0.98306
ABUW_1833	catF	beta-ketoadipyl CoA thiolase		-0.933906				0.590216	0.0472244	0.134331	0.300364	0.96207
ABUW_1834	pcaB	3-carboxy-cis,cis-muconate cycloisomerase		-0.897415				0.712221	0.0406769	0.271753	0.271915	0.981218
ABUW_1837	pcaC	4-carboxymuconolactone decarboxylase				-0.954247		0.80214	0.0823608	0.568177	0.0220141	0.981218
ABUW_1838	pcaH	protocatechuate 3,4-dioxygenase, beta subunit				-1.1506		0.731598	0.0600459	0.559062	0.00385001	0.940337
ABUW_1839	pcaG	protocatechuate 3,4-dioxygenase, alpha subunit				-1.18543		0.655295	0.0847436	0.438578	0.00158806	0.99937
ABUW_1843	quiA	quinate/shikimate dehydrogenase		-1.25719				0.843584	0.00217132	0.0809412	0.08976	0.939135
ABUW_1845		hypothetical protein		-1.24998				0.947127	0.00708516	0.183528	0.970731	0.976539
ABUW_1846		hypothetical protein		-1.1769		-1.00927		0.485201	0.0349798	0.50552	0.0422058	0.940337
ABUW_1847	blh	metallo-beta-lactamase family protein		-1.16825	1.03562			0.483002	0.00737441	0.0204142	0.209119	0.682707
ABUW_1852		phosphoglycerate mutase		-0.667895	-0.848432			0.825893	0.0310603	0.0257637	0.161431	0.944818
ABUW_1871	catD	3-oxoadipate enol-lactonase		-1.26326	-1.40667			0.471231	0.00279262	0.00669325	0.25422	0.900541
ABUW_1872	catF	beta-ketoadipyl CoA thiolase		-1.18068	-1.54763			0.833893	0.00593465	0.00539046	0.728414	0.768173
ABUW_1880	dgoR	transcriptional regulator, GntR family		-0.956732				0.847417	0.000820259	0.484432	0.859804	0.974771
ABUW_1881	ilvD	dihydroxy-acid dehydratase	1.50635					0.0479036	0.798512	0.675185	0.834316	0.973076
ABUW_1883		hypothetical protein	2.84508					0.0268998	0.228019	0.96134	0.438536	0.985363
ABUW_1885		hypothetical protein		-1.16832				0.187946	0.00060938	0.0615377	0.127596	0.900541
ABUW_1886	cpo	alpha/beta hydrolase		-1.29172				0.950058	0.000827571	0.728084	0.0736232	0.940337
ABUW_1887	fadH	oxidoreductase FMN-binding	0.902263	-1.09078				0.0313599	0.00680806	0.189588	0.0862127	0.939135
ABUW_1888		saccharopine dehydrogenase		-1.04509		-0.89016		0.244409	0.000285011	0.265081	0.00395851	0.83433
ABUW_1891		ThiJ/PfpI domain protein		-1.76847		-1.49503		0.596888	0.00188292	0.0740915	0.0186512	0.837986
ABUW_1893	rrf2	transcriptional regulator, BadM/Rrf2 family			-1.25953			0.409606	0.314505	0.00236594	0.328322	0.684652
ABUW_1895		transcriptional regulator, TetR family	1.41458					0.0422916	0.764144	0.817427	0.842994	0.939135
ABUW_1898		putative acetoacetate decarboxylase	1.84599					0.0310227	0.538093	0.979583	0.961268	0.953743
ABUW_1900	fadH	oxidoreductase, FAD/FMN-binding		-1.10158				0.683338	0.00385688	0.675185	0.143491	0.900541
ABUW_1902		L-sorbosone dehydrogenase				-0.970019		0.284427	0.266587	0.240183	0.0243968	0.900541
ABUW_1903		hypothetical protein			1.26148			0.0621006	0.240138	0.0256146	0.156895	0.939135
ABUW_1907	gdhB	quinoprotein glucose dehydrogenase-B				-0.775508		0.436257	0.659845	0.609157	0.0452252	0.745932
ABUW_1908	kefBC	glutathione-regulated potassium-efflux system protein		-0.870968				0.197083	0.0425442	0.975513	0.478544	0.837986
ABUW_1911		hypothetical protein	2.14844					0.042151	0.475979	0.317014	0.7487	0.955106
ABUW_1917		hypothetical protein		-1.27674		-0.995949		0.122423	0.00120035	0.174688	0.00815218	0.939135
ABUW_1918		hypothetical protein		-2.47168				0.705231	0.00593465	0.362024	0.131658	0.930929
ABUW_1920	yegJ	hypothetical protein		0.838345				0.329515	0.0367647	0.222523	0.617619	0.896633
ABUW_1923		hypothetical protein	2.65246					0.0243088	0.371196	0.997819	0.384535	0.990986
ABUW_1928		hypothetical protein	3.47085					0.0365412	0.323428	0.909161	0.857937	0.985151
ABUW_1930	emrA	multidrug resistance efflux pump	1.02941	-1.51207				0.0404	0.00176584	0.0975962	0.544517	0.939135
ABUW_1932		transcriptional regulator, TetR family		-1.1822				0.998688	0.0252007	0.45837	0.43319	0.909644
ABUW_1933	aldH	NADP-dependent fatty aldehyde dehydrogenase		-1.26755	-2.90588			0.733968	0.0155779	0.00184677	0.0748018	0.900541
ABUW_1934	ilvD	dihydroxy-acid dehydratase		-1.08552	-2.41789			0.429119	0.029359	0.00276531	0.0640553	0.939135
ABUW_1935		fumarylacetoacetate hydrolase		-1.68403	-2.2881			0.132242	0.0204867	0.0185199	0.253075	0.909644
ABUW_1936	gbpR	transcriptional regulator, LysR family	1.11955					0.0268998	0.8062	0.35708	0.164895	0.925476
ABUW_1937	galE	nucleoside-diphosphate-sugar epimerase		-1.88598	-2.2238			0.14274	0.0209541	0.0298876	0.108688	0.900541
ABUW_1938	ttuB	transporter, anion:cation symporter family		-2.50316	-2.24225			0.455014	0.000498836	0.00573277	0.0773194	0.70395
ABUW_1939	glxR	2-hydroxy-3-oxopropionate reductase		-2.26207	-2.09783			0.530047	0.000412229	0.00489136	0.11694	0.832842
ABUW_1940		#N/A			-2.32132			0.782024	0.100088	0.0279455	0.152611	0.939135
ABUW_1942	prs	ribose-phosphate pyrophosphokinase	-1.95036		-2.16696	1.48453		0.0227114	0.0525168	0.00748806	0.046732	0.832842
ABUW_1943		nicotinamide phosphoribosyltransferase		-1.65597	-1.54651			0.0547998	0.00590399	0.0212449	0.0636096	0.954049
ABUW_1944		ADP-ribose pyrophosphatase		-0.854502				0.596059	0.0379659	0.0830199	0.0539542	0.939135
ABUW_1945		methylenetetrahydrofolate reductase domain protein				1.83197		0.516641	0.898127	0.632375	0.00600437	0.98306
ABUW_1956		hypothetical protein		-1.86312	-1.04891	-0.719523		0.149635	0.000107693	0.0234219	0.0395195	0.950394
ABUW_1958	yejH	type III restriction enzyme, res subunit		-1.08205				0.129205	0.00104401	0.766997	0.124566	0.403683
ABUW_1961		endonuclease/exonuclease/phosphatase		-1.15623				0.257424	0.0127882	0.437108	0.515982	0.606696
ABUW_1965	ycjY	dienelactone hydrolase		-1.20746				0.167305	0.00517697	0.20711	0.694531	0.939135
ABUW_1969	ycjY	alpha/beta hydrolase	1.08883					0.0340312	0.168676	0.146097	0.798498	0.909644
ABUW_1971		hypothetical protein		-1.43807				0.175522	0.00614362	0.634535	0.641097	0.900541
ABUW_1973	srrA	AdeR	1.53305					0.022543	0.742539	0.396133	0.0575717	0.900541
ABUW_1974	mexA	multidrug efflux protein AdeA		3.32132				0.421447	0.000252511	0.334317	0.770347	0.903957
ABUW_1975	acrB	multidrug efflux protein AdeB		2.4195				0.0887987	0.000897686	0.198549	0.874295	0.939135
ABUW_1976	oprM	multidrug efflux protein AdeC		2.24292				0.516983	0.000188033	0.427191	0.278817	0.876266
ABUW_1977	yfhR	alpha/beta fold family hydrolase	1.23744	-1.23084		-1.07704		0.0360578	0.0125098	0.118934	0.0446995	0.939135
ABUW_1982		outer membrane protein E		-1.2239				0.298225	0.0452033	0.96134	0.552095	0.939135
ABUW_1984		hypothetical protein	1.02688					0.0247012	0.114167	0.162203	0.347456	0.98306
ABUW_1985		hypothetical protein	2.13686					0.0256486	0.510745	0.848474	0.874295	0.875674
ABUW_1986		replication initiation factor	1.98361					0.0289616	0.4309	0.861864	0.77766	0.884163
ABUW_1987		hypothetical protein	0.839475	-1.17981				0.0369451	0.00294599	0.42426	0.927031	0.931431
ABUW_1990		hypothetical protein		-1.51503				0.165778	0.000779484	0.960765	0.932562	0.974771
ABUW_1992		hypothetical protein	1.31745					0.0462403	0.196991	0.675185	0.97967	0.990986
ABUW_1993		hypothetical protein	-1.15178	-0.957463				0.0256486	0.0239009	0.134331	0.291398	0.940337
ABUW_1994		hypothetical protein		-0.81598				0.115771	0.0101839	0.0759758	0.130504	0.953702
ABUW_1995		hypothetical protein		-1.55462		0.863595		0.760359	0.000119042	0.769003	0.00658411	0.987814
ABUW_1996		hypothetical protein		-1.23725				0.482625	0.00403422	0.540723	0.075651	0.962875
ABUW_2041		hypothetical protein		-1.60717				0.554133	0.027664	0.707109	0.815262	0.974771
ABUW_2051		hypothetical protein		4.73744				0.173885	3.98849e-07	0.666902	0.720723	0.963213
ABUW_2052	F17a-A	fimbrial subunit		-4.18721				0.989835	1.34787e-07	0.0510217	0.974301	0.440059
ABUW_2053	mrkB	pili assembly chaperone		-2.9987				0.999417	3.93954e-06	0.246094	0.994919	0.510789
ABUW_2054	mrkC	outer membrane fimbrial usher protein		-3.16904				0.519942	2.00152e-05	0.0881287	0.749239	0.909644
ABUW_2055	mrkD	fimbrial protein		-2.62658				0.515587	2.00152e-05	0.193716	0.974301	0.98306
ABUW_2056		hypothetical protein		-3.06435				0.13396	0.000135143	0.355068	0.961434	0.986152
ABUW_2057	frmA	alcohol dehydrogenase			-0.886496			0.219631	0.66166	0.0201366	0.0922298	0.866363
ABUW_2059		hypothetical protein			1.36911			0.194847	0.923156	0.00489136	0.177048	0.684652
ABUW_2060		hypothetical protein			1.88506			0.339822	0.534908	0.0204142	0.146166	0.939135
ABUW_2061		hypothetical protein		-1.3442	0.927729			0.260641	0.00057458	0.024502	0.076054	0.23769
ABUW_2062	ymdC	phospholipase D/Transphosphatidylase			0.952097			0.270032	0.0600658	0.00732775	0.640806	0.909644
ABUW_2063		hypothetical protein		-0.852784	1.14908			0.335851	0.0365179	0.0109411	0.77766	0.939135
ABUW_2064		hypothetical protein		-1.84533	2.25527			0.608101	0.0281556	0.00704171	0.524376	0.777993
ABUW_2065		hypothetical protein		-2.1274		-1.85966		0.557498	0.000760965	0.496373	0.00735563	0.564821
ABUW_2072	ppk	polyphosphate kinase		-1.15304				0.939929	0.00226232	0.734231	0.482665	0.557734
ABUW_2087		oxygenase subunit	1.92416					0.0227114	0.727648	0.583287	0.271315	0.900541
ABUW_2088	fabG	short chain dehydrogenase	2.43342					0.030648	0.822898	0.672996	0.617619	0.971738
ABUW_2090	pcaK	4-hydroxybenzoate transporter	1.363					0.042151	0.365966	0.867022	0.631686	0.909644
ABUW_2091	xylS3	transcriptional regulator, AraC family		-1.89326				0.852171	0.0415821	0.551981	0.575119	0.939135
ABUW_2092	yxjF	3-hydroxybutyrate dehydrogenase		-1.27703	-1.46942	-1.32961		0.375932	0.00116315	0.00231655	0.00268986	0.909644
ABUW_2093	yxjC	GntP family transporter		-1.30788	-1.42484	-1.13162		0.483164	0.00329986	0.00539046	0.0232644	0.939135
ABUW_2095	ybhD	transcriptional regulator, LysR family				0.770428		0.74299	0.86641	0.157729	0.00916799	0.918209
ABUW_2096	lpsI	3-oxoacid CoA-transferase, subunit A		-2.03422	-1.31696	-1.40255		0.789178	0.000188033	0.0211317	0.0114678	0.832842
ABUW_2097	lpsJ	3-oxoacid CoA-transferase, subunit B		-2.4897	-1.94878	-1.68984		0.359809	9.81547e-06	0.00198425	0.00187837	0.906171
ABUW_2098	atoE	short-chain fatty acid transporter		-2.19452	-1.77653			0.456018	5.0803e-05	0.00277036	0.0659869	0.973076
ABUW_2099	thlA	acetyl-CoA acetyltransferase		-1.93761	-2.14845			0.911308	0.000435824	0.00184677	0.150646	0.981218
ABUW_2100	nahR	transcriptional regulator, LysR family		-0.843258				0.767247	0.00139672	0.737164	0.976929	0.976539
ABUW_2101	qseD	transcriptional regulator, LysR family			0.978466			0.6873	0.844734	0.021615	0.103155	0.900541
ABUW_2102		hypothetical protein				1.89419		0.136698	0.148292	0.787988	0.0472706	0.876266
ABUW_2103		hypothetical protein				2.41723		0.103851	0.276143	0.890032	0.0486747	0.909644
ABUW_2104	aspA	fumarate lyase	-3.14191					0.00861567	0.248503	0.12739	0.62816	0.949474
ABUW_2116	azoR	fmn-dependent NADH-azoreductase	1.18354					0.0316272	0.0916913	0.551981	0.965952	0.695763
ABUW_2118	lumQ	transcriptional regulator, AraC type		-1.3297				0.921659	0.000271927	0.407742	0.0787372	0.440059
ABUW_2121		hypothetical protein		-1.42572				0.932233	0.0156392	0.581306	0.149704	0.936154
ABUW_2122	blh	oxidoreductase		-2.66616		-1.39029		0.353814	0.000112287	0.155301	0.030503	0.768173
ABUW_2123	blh	metallo-beta-lactamase family protein		-1.67609		-2.28017		0.914709	0.0388977	0.0881287	0.010479	0.839147
ABUW_2135	cph2	GGDEF domain protein		0.990106				0.732204	0.0145607	0.422753	0.748724	0.72794
ABUW_2136	aroC	chorismate synthase		1.24741				0.172238	0.0353878	0.427191	0.696854	0.939135
ABUW_2137	yfcB	protein-(glutamine-N5) methyltransferase, ribosomal protein L3-specific		1.04016				0.0789407	0.0468746	0.802707	0.0947121	0.936154
ABUW_2143		hypothetical protein		-1.90995				0.135167	0.00681643	0.477771	0.184168	0.939135
ABUW_2144		hypothetical protein		-2.79621				0.448933	3.53986e-05	0.108904	0.922032	0.98306
ABUW_2145		hypothetical protein		-1.92953				0.410906	0.000929759	0.108572	0.916344	0.983886
ABUW_2150	metZ	O-succinylhomoserine sulfhydrylase		0.646973				0.410906	0.0134856	0.953729	0.143491	0.893453
ABUW_2151	phbC	poly(R)-hydroxyalkanoic acid synthase		0.850155				0.125106	0.00804095	0.893041	0.203835	0.251113
ABUW_2154		hypothetical protein				1.43395		0.144973	0.112257	0.864411	0.000677937	0.939135
ABUW_2156		hypothetical protein		-2.37061		-2.22942		0.187332	0.00104401	0.289418	0.00810043	0.939135
ABUW_2157		hypothetical protein				1.02335		0.897231	0.179237	0.141896	0.0314589	0.965047
ABUW_2160		putative porin				1.20759		0.436092	0.840023	0.618256	0.000241131	0.986434
ABUW_2161	yidB	hypothetical protein	-1.16481					0.0290401	0.313471	0.0814003	0.9792	0.910614
ABUW_2163		hypothetical protein		-0.841203				0.656599	0.0213557	0.951741	0.820174	0.972148
ABUW_2175	cobP	bifunctional adenosylcobalamin biosynthesis protein CobP				1.00124		0.0817	0.135157	0.899615	0.00600437	0.900541
ABUW_2177	cbbY	HAD-superfamily hydrolase		-3.00303				0.0758846	5.28742e-08	0.0743838	0.168906	0.510789
ABUW_2178	rhbD	rhizobactin siderophore biosynthesis protein RhbD	1.81025			-1.28873		0.00251153	0.720323	0.284592	0.00146197	0.603241
ABUW_2182	iutA	TonB-dependent receptor		0.932033				0.29698	0.0439859	0.584755	0.961434	0.705871
ABUW_2185		siderophore biosynthesis protein					1.55716	0.339507	0.313103	0.330275	0.412947	0.0477792
ABUW_2186	rhbF	siderophore biosynthesis protein					1.38174	0.127282	0.111084	0.659089	0.852084	0.0172508
ABUW_2190	ybaK	hypothetical protein			0.962894	-0.79573		0.185282	0.313471	0.0323041	0.0430814	0.866363
ABUW_2191		hypothetical protein		-0.805658				0.132517	0.049658	0.170175	0.139604	0.622662
ABUW_2192	ubiB	ABC-1 domain protein		-0.819375				0.883441	0.00770721	0.92528	0.626474	0.837986
ABUW_2193	acdA	acyl-CoA dehydrogenase		1.37219			1.1364	0.985558	0.000182716	0.521431	0.075651	0.0477792
ABUW_2194	bcd	acyl-CoA dehydrogenase, middle domain protein		0.555238				0.783839	0.0445946	0.116445	0.176432	0.352198
ABUW_2195	alkB	alkane 1-monooxygenase		2.0802				0.520964	2.97984e-06	0.370877	0.952427	0.994523
ABUW_2197	ppiD	peptidyl-prolyl cis-trans isomerase		0.977987				0.115437	0.0289502	0.666904	0.771548	0.939135
ABUW_2200		hypothetical protein			0.913063			0.0979945	0.785452	0.0251263	0.832858	0.994523
ABUW_2201	yfhP	iscRSUA operon repressor	1.16657					0.0234772	0.978953	0.923169	0.58728	0.99937
ABUW_2202	iscS	cysteine desulfurase IscS	1.22636					0.0496922	0.574526	0.326854	0.152897	0.98572
ABUW_2203	nifU	FeS cluster assembly scaffold IscU		-1.375				0.260287	0.0116409	0.976576	0.609254	0.939135
ABUW_2204	iscA	iron-sulfur cluster assembly protein IscA		-1.6157				0.0866838	0.0066103	0.90837	0.281629	0.940337
ABUW_2205	hscB	Fe-S protein assembly co-chaperone HscB		-0.848253				0.303177	0.043857	0.156249	0.107393	0.991023
ABUW_2209		histidine triad protein	-0.907599					0.0277849	0.278439	0.828861	0.81262	0.994523
ABUW_2212	yfeX	Dyp-type peroxidase		1.0045				0.816926	0.00681643	0.0881287	0.245717	0.939135
ABUW_2214	rraA	regulator of ribonuclease activity A				-1.47079		0.295129	0.376599	0.860093	2.34127e-05	0.939135
ABUW_2215	yraR	nucleoside-diphosphate-sugar epimerase				-0.638567		0.145716	0.640156	0.0986969	0.0377745	0.443353
ABUW_2229		TonB family protein	1.29498					0.0359873	0.825102	0.984808	0.692511	0.985151
ABUW_2237		monooxygenase, flavin-binding family		1.00089				0.554556	0.039505	0.944761	0.414485	0.912152
ABUW_2240		hypothetical protein		-1.22		-1.45363		0.10582	0.00623367	0.594719	0.00562094	0.906171
ABUW_2241	ihfB	integration host factor, beta subunit		-0.976065		-1.19571		0.215648	0.0145607	0.534362	0.00940374	0.909644
ABUW_2244		hypothetical protein		1.36255				0.543368	0.00763548	0.811459	0.5549	0.923531
ABUW_2246	caiD	putative enoyl-CoA hydratase/isomerase	-0.904795					0.0152714	0.220875	0.411852	0.764953	0.832842
ABUW_2248	queD	6-pyruvoyl tetrahydrobiopterin synthase	-0.879419			1.35821		0.0347802	0.13342	0.107917	0.00118532	0.99937
ABUW_2252		general secretion pathway protein G		-0.995756				0.812603	0.0112735	0.327048	0.991145	0.515477
ABUW_2258	lpxK	tetraacyldisaccharide 4'-kinase		-0.614251	-0.577961			0.191504	0.0141445	0.0429349	0.651938	0.682707
ABUW_2260		biopolymer transport protein ExbD/TolR				0.679871		0.584402	0.899915	0.799301	0.0369004	0.939135
ABUW_2261	exbB	MotA/TolQ/ExbB proton channel		-1.03351				0.208853	0.0134454	0.0887965	0.853424	0.837986
ABUW_2266		aminoglycoside phosphotransferase	-0.907694					0.043896	0.909409	0.707398	0.601304	0.940337
ABUW_2270		hypothetical protein		1.99553	1.46392			0.479332	9.04717e-06	0.00277036	0.646822	0.906171
ABUW_2271	pgk	phosphoglycerate kinase		0.832345				0.272114	0.0475756	0.893925	0.11495	0.832842
ABUW_2272		hypothetical protein	-0.900939					0.0290401	0.0795065	0.998906	0.63604	0.837986
ABUW_2273	yceF	septum formation protein Maf				0.754964		0.0589473	0.157952	0.0863174	0.024835	0.971738
ABUW_2274	ycfD	cupin family protein		1.17399				0.656278	0.00980514	0.0890789	0.766969	0.745932
ABUW_2276	bigR	transcriptional regulator, ArsR family		0.898381				0.0877399	0.0386622	0.120744	0.283772	0.900541
ABUW_2277	sstT	inner membrane symporter YgjU	-0.790054	1.04625				0.0479036	0.00574103	0.884422	0.199624	0.564821
ABUW_2280	msbA	putative transport protein			-0.913538			0.334273	0.121849	0.0211317	0.664315	0.940337
ABUW_2281		MaoC domain protein dehydratase	-0.833715			0.792124		0.0379805	0.156141	0.138509	0.0238076	0.969009
ABUW_2285	putP	sodium/proline symporter		1.49639				0.729112	0.000838974	0.56757	0.124566	0.866363
ABUW_2287	putA	delta-1-pyrroline-5-carboxylate dehydrogenase	-2.63344					0.00249991	0.752161	0.503261	0.915563	0.994523
ABUW_2290		hypothetical protein		-2.91591				0.115878	1.88598e-05	0.959145	0.0768502	0.684652
ABUW_2292		hypothetical protein		-1.82557				0.634843	0.000929759	0.336986	0.660104	0.682707
ABUW_2294		OsmC family protein		-0.924183				0.666468	0.0214858	0.472159	0.384726	0.991309
ABUW_2296	metK	methionine adenosyltransferase		1.47168				0.0604475	0.000838974	0.623647	0.13679	0.940132
ABUW_2297		hypothetical protein		-0.980121				0.476972	0.0364713	0.558862	0.0832238	0.851452
ABUW_2299		suppressor of F exclusion of phage T7		-1.98491				0.355972	0.000336659	0.561144	0.600459	0.918209
ABUW_2300	bla	carbapenem-hydrolyzing oxacillinase OXA-69		0.93013				0.806628	0.00825341	0.10945	0.746951	0.661855
ABUW_2304	ruvC	crossover junction endodeoxyribonuclease RuvC	-0.67463					0.0495433	0.0850595	0.942086	0.272529	0.903957
ABUW_2306	yjeS	iron-sulfur cluster binding protein				1.05334		0.944114	0.983034	0.871995	0.0153765	0.752457
ABUW_2308		hypothetical protein	5.00408					0.0123047	0.679923	0.135136	0.278585	0.940337
ABUW_2309		hypothetical protein	6.08225					0.0140808	0.563653	0.0828488	0.58728	0.955106
ABUW_2310	F17a-A	fimbrial protein		-1.47453		1.20306		0.650661	0.0323455	0.671825	0.034864	0.930929
ABUW_2313	mrkD	fimbrial protein				2.10946		0.859226	0.719819	0.882719	9.01184e-06	0.652616
ABUW_2316	yyaM	hypothetical protein	1.00979	-0.9924		-2.69031		0.0268998	0.00506607	0.110334	3.70133e-07	0.987814
ABUW_2317		hypothetical protein		-1.98754		-1.02465		0.452561	2.73484e-05	0.707398	0.0284579	0.900541
ABUW_2318	yxlA	cytosine/purines/uracil/thiamine/allantoin permease family protein		1.20512		1.2824		0.333836	0.00640221	0.146573	0.00427189	0.682707
ABUW_2320	ydhB	transcriptional Regulator, LysR family			1.30079			0.31386	0.958928	0.016711	0.633148	0.963213
ABUW_2321		hypothetical protein		-2.76729				0.835322	0.00669993	0.226002	0.299226	0.768173
ABUW_2324		heme oxygenase-like protein		-1.8017				0.581083	0.00124804	0.114182	0.93016	0.995109
ABUW_2325	ycdC	transcriptional regulator, TetR family			1.37738			0.258771	0.374614	0.0387314	0.199521	0.949474
ABUW_2326		1-acyl-sn-glycerol-3-phosphate acyltransferase				2.12938		0.850623	0.57827	0.927032	0.000414874	0.906171
ABUW_2328	lrp	transcriptional regulator, AsnC family		-1.54223				0.467178	0.0125321	0.798249	0.922749	0.763609
ABUW_2330	gltL	glutamate/aspartate transport ATP-binding protein GltL		-1.34037		-1.27667		0.362855	0.00816867	0.282832	0.0177321	0.971738
ABUW_2331	gltK	glutamate/aspartate transport system permease protein GltK		-1.01656		-1.13501		0.221404	0.0279707	0.551981	0.0228885	0.979614
ABUW_2333	gltI	glutamate/aspartate ABC transporter, periplasmic glutamate/aspartate-binding protein		-1.61807				0.997717	0.026027	0.791463	0.204665	0.940337
ABUW_2338	metQ	D-methionine transport protein		1.33327				0.109069	0.0289534	0.189374	0.929521	0.939135
ABUW_2340	metN1	D-and L-methionine transport protein	1.16659					0.0471789	0.45815	0.846744	0.110489	0.939135
ABUW_2341	metI	D-methionine transport system permease protein MetI	1.41949					0.0460662	0.303406	0.980842	0.205182	0.837986
ABUW_2342	engD	GTP-binding protein YchF				2.19418		0.0626889	0.0716351	0.20711	0.00655559	0.876266
ABUW_2347	ygaZ	putative amino acid transporter				1.21362		0.949757	0.968069	0.724362	0.00874175	0.682707
ABUW_2349		hypothetical protein	-0.676656	-1.8759				0.042151	3.46899e-07	0.535799	0.740827	0.971738
ABUW_2351	glnD	[protein-PII] uridylyltransferase			-0.735542			0.134666	0.130008	0.0157591	0.0949386	0.832842
ABUW_2352	dapL	aminotransferase			-0.990888			0.0708215	0.648215	0.00700225	0.160663	0.994523
ABUW_2355	gpo	glutathione peroxidase			1.13647	-1.14914		0.818714	0.888871	0.0466468	0.027896	0.971738
ABUW_2356	msrB	methionine-R-sulfoxide reductase			1.37375			0.746954	0.904937	0.0389429	0.126188	0.96597
ABUW_2358	dctA	proton/sodium-glutamate symport protein			-0.840421			0.0604475	0.880434	0.0329411	0.913903	0.768173
ABUW_2360	dnaE	DNA polymerase III subunit alpha	-0.758655					0.0274528	0.248552	0.815311	0.935778	0.557734
ABUW_2361	trmJ	RNA methyltransferase, TrmH family, group 1			-0.958951			0.321512	0.728323	0.0416886	0.522257	0.940337
ABUW_2364		hypothetical protein		0.835144				0.871228	0.00770721	0.551981	0.745032	0.440059
ABUW_2366	ywrA	chromate transporter		-2.03268	-1.74252			0.657596	0.000511947	0.00748806	0.615637	0.787933
ABUW_2367		chromate transporter		-2.62794	-2.21537			0.596454	0.000233148	0.00489136	0.98054	0.417873
ABUW_2373	nfdA	amidohydrolase		-0.969199				0.181926	0.000409542	0.674437	0.117693	0.928358
ABUW_2387		hypothetical protein	-1.65358	-1.19605				0.00207658	0.0014323	0.736764	0.608819	0.577882
ABUW_2389	cydA	cytochrome bd ubiquinol oxidase, subunit I		-1.79169		-1.71444		0.710917	0.00145291	0.20711	0.00595121	0.940337
ABUW_2390	cydB	cytochrome D ubiquinol oxidase, subunit II		-2.08896		-1.96323		0.572541	0.000188033	0.269404	0.00146779	0.985151
ABUW_2391		hypothetical protein		-2.28492		-1.6694		0.780485	0.0164965	0.384168	0.040186	0.981218
ABUW_2392	ydcR	aminotransferase		-0.611687				0.381532	0.00980514	0.370877	0.113373	0.682707
ABUW_2398		malonate decarboxylase, gamma subunit		-2.10414	-2.58169			0.103851	0.0230029	0.0271233	0.876479	0.682707
ABUW_2399	accD	malonate decarboxylase, beta subunit			-2.71055			0.13396	0.0566875	0.0350257	0.967823	0.853617
ABUW_2401	mdcB	triphosphoribosyl-dephospho-CoA synthase MdcB			-2.47307			0.129092	0.0952463	0.0386435	0.98054	0.832842
ABUW_2402		malonate decarboxylase, alpha subunit			-2.46899			0.204812	0.330708	0.0465426	0.919241	0.866363
ABUW_2403	ydeG	MFS permease		-1.26496				0.922485	0.0267253	0.77441	0.525988	0.985151
ABUW_2410	yfcF	glutathione S-transferase family protein				-0.867478		0.313513	0.155342	0.620361	0.0295933	0.971738
ABUW_2411	yghU	glutathione S-transferase family protein				-0.923505		0.322383	0.468487	0.857162	0.0411994	0.99937
ABUW_2428		sensor histidine kinase/response regulator		-1.00885				0.0896257	0.0110982	0.516742	0.16875	0.866363
ABUW_2433		KGG domain-containing protein		-6.83106		-3.01214		0.475156	8.23597e-08	0.568545	0.00522369	0.900541
ABUW_2434		hypothetical protein			2.91998			0.420343	0.10651	0.00461409	0.423993	0.939135
ABUW_2435	yhdF	oxidoreductase		-4.66349		-2.06149		0.946138	3.18438e-08	0.226839	0.0009353	0.711761
ABUW_2436	katE	catalase		-4.27894		-1.61805		0.760359	1.34936e-08	0.228425	0.00735563	0.909644
ABUW_2437		heme oxygenase-like protein		-4.26744		-1.7716		0.751068	6.35109e-09	0.551981	0.0038105	0.597073
ABUW_2438	ydeJ	competence/damage-inducible protein CinA		-3.69674	1.84097			0.914633	0.00220874	0.0201366	0.11682	0.871407
ABUW_2439		hypothetical protein		-6.90488		-2.43875		0.963004	6.51176e-09	0.857027	0.013554	0.417873
ABUW_2440		surface antigen		-6.4531		-2.21464		0.674075	6.2935e-08	0.504947	0.038619	0.64608
ABUW_2441		hypothetical protein		-2.21203				0.980957	0.0110436	0.0965925	0.19077	0.684652
ABUW_2442		hypothetical protein			1.80221			0.727177	0.0938865	0.0339665	0.151192	0.393847
ABUW_2443		hypothetical protein			1.94976			0.8409	0.253079	0.0376819	0.352713	0.832719
ABUW_2450	yngI	long-chain fatty-acid-CoA ligase		-0.759318	-1.00244			0.231342	0.0372454	0.0195727	0.111755	0.939135
ABUW_2451		transcriptional regulator AcrR family		-1.92529				0.676306	0.000213617	0.479324	0.770347	0.682707
ABUW_2452	mmgC	isovaleryl-CoA dehydrogenase		-1.10246	-1.90624			0.150923	0.0260228	0.00235823	0.0558904	0.939135
ABUW_2453	yngE	methylcrotonoyl-CoA carboxylase beta chain		-1.29404	-1.98655	-1.35974		0.0731218	0.0192379	0.00277036	0.0149035	0.985151
ABUW_2454	paaF	3-methylglutaconyl-CoA hydratase		-1.22052	-1.71418	-1.25092		0.0525412	0.022395	0.00694124	0.0244322	0.983886
ABUW_2455	accA1	methylcrotonoyl-CoA carboxylase subunit alpha		-1.30325	-1.74675	-1.4799		0.0877399	0.0342026	0.0138205	0.0174727	0.96207
ABUW_2456	mvaB	hydroxymethylglutaryl-CoA lyase	-1.41776	-1.30632	-1.7408	-1.33922		0.0365412	0.0216709	0.00970106	0.0232644	0.966013
ABUW_2458	iorA	oxidoreductase		-2.94205				0.649515	8.22522e-05	0.689279	0.115222	0.521126
ABUW_2459		hypothetical protein	1.06122		-1.14899			0.0290401	0.521981	0.0397797	0.909525	0.811419
ABUW_2460	mmgC	acyl-CoA dehydrogenase	0.937284					0.0471311	0.399685	0.980562	0.922749	0.876266
ABUW_2471	catF	beta-ketoadipyl CoA thiolase			-1.14374			0.235883	0.884137	0.0299167	0.642957	0.939135
ABUW_2472	pcaR	transcriptional regulator, IclR family				0.688702		0.216387	0.190304	0.334504	0.00902374	0.978972
ABUW_2475	paaF	enoyl-CoA hydratase/isomerase	1.36802					0.0370012	0.734292	0.992195	0.961434	0.985151
ABUW_2480	phnX	phosphonoacetaldehyde hydrolase	1.49532					0.0316272	0.798731	0.618156	0.447594	0.971738
ABUW_2481	phnW	2-aminoethylphosphonate--pyruvate transaminase	1.28963					0.0353966	0.776491	0.715895	0.608822	0.962875
ABUW_2484	cysA2	ABC transporter, ATP-binding protein	2.78867					0.0160843	0.187948	0.952409	0.788156	0.944818
ABUW_2487	pobA	4-hydroxybenzoate 3-monooxygenase				-1.35849		0.0680025	0.216509	0.0606284	0.0143999	0.84188
ABUW_2490	yhjC	transcriptional regulator, LysR family	1.28545					0.0249259	0.397993	0.792417	0.231899	0.811419
ABUW_2491	pcaC	4-carboxymuconolactone decarboxylase	1.39287			-0.933625		0.0150018	0.50825	0.749103	0.0217641	0.939135
ABUW_2495		hypothetical protein	1.47616					0.0442051	0.688543	0.0881287	0.841408	0.981218
ABUW_2496	dhaS	aldehyde dehydrogenase			-1.79081			0.729602	0.16653	0.00236594	0.523622	0.940337
ABUW_2497	yhbW	monooxygenase			-1.7154			0.991899	0.293252	0.0127256	0.32361	0.918209
ABUW_2498	ntaB	flavoprotein oxidoreductase			-1.73172			0.825215	0.126126	0.0154372	0.758465	0.940337
ABUW_2499	rutD	hydrolase			-1.94448			0.835322	0.218356	0.0140312	0.608822	0.909644
ABUW_2500		hypothetical protein			-1.82631			0.735436	0.487993	0.0291297	0.108826	0.83433
ABUW_2503	yceJ	cytochrome B561		-0.863188		-0.892724		0.269753	0.0182804	0.660934	0.0253342	0.940337
ABUW_2509		#N/A			2.22336	1.39168		0.200304	0.58549	0.0230771	0.0422058	0.992309
ABUW_2510		hypothetical protein		-3.65428	2.13317			0.946749	0.0124352	0.0251263	0.925362	0.974771
ABUW_2511		hypothetical protein		-5.0096	1.9466			0.261147	0.000153336	0.00539046	0.665436	0.866363
ABUW_2512		hypothetical protein	-1.68468	-4.37464	1.61306			0.0150018	1.67381e-05	0.00539046	0.967823	0.939135
ABUW_2513	cspG	cold-shock DNA-binding domain protein		-2.5112				0.822252	0.000336659	0.333297	0.0663633	0.939135
ABUW_2515		hypothetical protein		-1.65103				0.371646	0.0343995	0.134463	0.754101	0.83433
ABUW_2519		hypothetical protein			1.76188			0.19616	0.720674	0.00489136	0.214915	0.851452
ABUW_2535	paaA	phenylacetate-CoA oxygenase, PaaG subunit		-1.50306				0.109526	0.0376463	0.118233	0.961434	0.939135
ABUW_2537	sdaA	L-serine dehydratase		-1.19301				0.332258	6.1862e-05	0.550292	0.587762	0.940337
ABUW_2540		transposase	5.30798					0.0392018	0.131673	0.814204	0.874147	0.994523
ABUW_2542	aldH	aldehyde dehydrogenase	0.728449	-0.731034	-0.881584			0.0360578	0.0237995	0.0275763	0.526543	0.940337
ABUW_2549	ydhC	hypothetical protein			1.09325			0.36523	0.871187	0.0243815	0.203335	0.939135
ABUW_2550	ywfM	hypothetical protein	1.83651					0.0479036	0.610346	0.930289	0.475109	0.947555
ABUW_2553		hypothetical protein			1.95544			0.710584	0.399377	0.00953891	0.990351	0.968542
ABUW_2554	yoaF	putative hemolysin				-1.45546		0.594106	0.840023	0.158712	0.00735563	0.918209
ABUW_2557		hypothetical protein		-1.83218				0.946138	0.00017515	0.0740144	0.296613	0.682707
ABUW_2565		hypothetical protein	-0.822814	-0.849199	-0.818077			0.0290401	0.00717922	0.0234219	0.691461	0.940337
ABUW_2566		type IV / VI secretion system protein, DotU family	-0.7783	-0.85953	-0.93006			0.0496922	0.0121107	0.0201366	0.401323	0.900541
ABUW_2567		type VI secretion protein, family			-0.881584			0.0996364	0.386987	0.0446906	0.876147	0.99937
ABUW_2568		type VI secretion-associated protein, ImpA family	-0.75434					0.0440682	0.0717365	0.189588	0.71592	0.994523
ABUW_2571	yiaD	OmpA/MotB domain protein			-1.04081			0.220371	0.149422	0.0281314	0.195227	0.939135
ABUW_2572		type IV secretion-associated protein, family		-0.704572				0.0621631	0.0459834	0.0964212	0.429255	0.939135
ABUW_2576		hypothetical protein	-1.02569	-1.08485				0.0290401	0.00606205	0.805332	0.245717	0.768173
ABUW_2577		type VI secretion system lysozyme-related protein	-1.4466	-1.33744				0.0369451	0.0214693	0.196044	0.978691	0.900541
ABUW_2578		type VI secretion system effector, Hcp1 family				-1.33869		0.335819	0.0628001	0.518702	0.023581	0.939135
ABUW_2579		type VI secretion protein, EvpB/family		-1.2178				0.241416	0.00980514	0.171313	0.203835	0.939135
ABUW_2580		type VI secretion protein, family		-0.940754				0.145118	0.0312367	0.552874	0.90169	0.98306
ABUW_2581		hypothetical protein	-1.5816	-1.4987		1.35579		0.0101771	0.00145744	0.366592	0.00657086	0.515477
ABUW_2582		hypothetical protein	0.812023			-0.839813		0.0183458	0.293733	0.227391	0.00527934	0.939135
ABUW_2583	tauC	binding-protein-dependent transport systems inner membrane component	1.13825					0.0365412	0.914673	0.551855	0.367237	0.994523
ABUW_2594	ybdR	glutathione-dependent formaldehyde dehydrogenase		-2.37684	1.02682	-1.36828		0.675107	3.48251e-05	0.047688	0.00601321	0.837986
ABUW_2595		hypothetical protein	0.836483					0.0464825	0.77016	0.270096	0.197029	0.939135
ABUW_2602	ynfJ	voltage-gated chloride channel		-1.07313				0.696511	0.0224369	0.198549	0.54826	0.939135
ABUW_2617	rhsB	RHS family protein	-1.36952					0.0123047	0.833448	0.482131	0.832858	0.866363
ABUW_2618		putative VGR-related protein	-1.406					0.00861567	0.626334	0.947486	0.603258	0.577882
ABUW_2627		hypothetical protein		-1.97024				0.946391	3.54923e-05	0.396226	0.82966	0.898043
ABUW_2630	lpxP	lipid A biosynthesis lauroyl acyltransferase		-1.34797				0.213862	1.37136e-05	0.165163	0.361577	0.962144
ABUW_2634	mutS	DNA mismatch repair protein MutS			-0.845916			0.472497	0.429613	0.0154372	0.731721	0.985151
ABUW_2635		GCN5-related N-acetyltransferase	-1.05496		-1.15042			0.0289616	0.250844	0.0204142	0.20646	0.939135
ABUW_2636	fdxA	ferredoxin-1				1.03495		0.206125	0.0655236	0.0740683	0.0161603	0.944093
ABUW_2637		hypothetical protein		1.15532		1.2049		0.0525412	5.0803e-05	0.145957	6.99595e-05	0.352198
ABUW_2638	mdmC	O-methyltransferase			0.941354	1.80632		0.122694	0.363192	0.0234219	5.2441e-05	0.653058
ABUW_2639		universal stress protein family			1.3052	-1.25042		0.946749	0.26605	0.0377895	0.0259627	0.99937
ABUW_2644	tolC	putative RND family drug transporter		1.61144				0.15113	0.00310716	0.736854	0.239321	0.939135
ABUW_2649	kdsD	arabinose 5-phosphate isomerase	-1.09995			1.16864		0.0234772	0.781988	0.477771	0.00892714	0.939135
ABUW_2654		lipoprotein, putative			1.33898			0.467454	0.618445	0.0256146	0.195503	0.777993
ABUW_2655		hypothetical protein		-2.83419				0.07262	7.74355e-06	0.071274	0.197311	0.986152
ABUW_2658		hypothetical protein		-2.04869				0.853595	4.75621e-05	0.7305	0.139623	0.7516
ABUW_2660		hypothetical protein		1.9922	1.01218			0.516641	1.76957e-06	0.00629705	0.891839	0.521126
ABUW_2661		fibronectin type III domain protein	0.968502	-0.901737		-0.918913		0.0234772	0.0113807	0.134031	0.0129659	0.940337
ABUW_2662		hypothetical protein	1.6683					0.0347802	0.389733	0.363097	0.512876	0.971738
ABUW_2663		hypothetical protein	2.45918					0.0113447	0.172071	0.971219	0.116625	0.99937
ABUW_2665		hypothetical protein				1.00256		0.984268	0.805917	0.186877	0.0442204	0.443353
ABUW_2668		phage-associated protein, family	1.50405					0.042151	0.899363	0.940043	0.770088	0.997296
ABUW_2669		helicase domain-containing terminase-like protein	1.83421					0.042151	0.141166	0.947342	0.839618	0.940337
ABUW_2673		hypothetical protein			1.94633			0.577318	0.158105	0.00765566	0.0731339	0.510789
ABUW_2674		hypothetical protein			2.71976			0.834065	0.689968	0.00704171	0.873048	0.974771
ABUW_2675		hypothetical protein		2.66919				0.185829	0.000987014	0.798156	0.919287	0.906171
ABUW_2678		17 kDa surface antigen		-1.98139	1.78715			0.322372	0.00654931	0.021615	0.299226	0.991023
ABUW_2679		hypothetical protein		-5.55651		-2.42577		0.477844	5.73221e-08	0.340619	0.000458499	0.851452
ABUW_2684		phage putative head morphogenesis protein		-1.39105	1.88408			0.812046	0.0171103	0.00236594	0.905728	0.942308
ABUW_2685		hypothetical protein		-1.69242	2.28709			0.818982	0.0398572	0.00277036	0.345487	0.795128
ABUW_2686		hypothetical protein		-3.09097		-1.32062		0.976392	1.19066e-06	0.198549	0.00875303	0.684652
ABUW_2688	proC	pyrroline-5-carboxylate reductase				1.09058		0.659776	0.968069	0.244322	0.00329956	0.866363
ABUW_2689		hypothetical protein				3.62138		0.087299	0.306249	0.143158	2.80605e-06	0.918209
ABUW_2692		hypothetical protein	1.15639					0.048829	0.832542	0.539366	0.303412	0.987814
ABUW_2693		hypothetical protein				1.12505		0.120053	0.94243	0.7305	0.00658411	0.83433
ABUW_2694		hypothetical protein				1.87013		0.502814	0.376024	0.583419	0.000158665	0.853489
ABUW_2695	rdgA	peptidase S24 S26A and S26B				1.42239		0.943476	0.956371	0.335601	0.000515407	0.944471
ABUW_2696		hypothetical protein				3.63277		0.0780086	0.210146	0.228602	3.85785e-05	0.994523
ABUW_2698	xseA	exodeoxyribonuclease VII		-0.990445		-0.60473		0.659776	0.00116359	0.443288	0.0497067	0.443353
ABUW_2699		hypothetical protein		-1.13086		-0.81556		0.49514	0.0166936	0.980124	0.0455562	0.939135
ABUW_2700		hypothetical protein		-1.65384				0.990495	0.0125233	0.393127	0.375417	0.832842
ABUW_2701		amino acid efflux pump, RhtB family		-1.68858	1.20979			0.247689	0.00839611	0.0323732	0.138529	0.927728
ABUW_2702		hypothetical protein		-1.8812		1.80809		0.601124	0.00233342	0.325762	0.00650491	0.417873
ABUW_2703	yhjQ	hypothetical protein		-3.14243				0.976111	4.35383e-05	0.20675	0.130261	0.953903
ABUW_2706	hmrR	Cu(I)-responsive transcriptional regulator				-0.796593		0.0946814	0.418887	0.591123	0.034864	0.992309
ABUW_2710	benA	benzoate 1,2-dioxygenase, large subunit			2.30303			0.730646	0.876022	0.00411855	0.942141	0.768173
ABUW_2716	oprD	benzoate transport porin BenP		-1.46635				0.903713	0.00553335	0.195297	0.633927	0.608023
ABUW_2718	hrpA	ATP-dependent helicase HrpA		-0.997591				0.631457	0.00681643	0.409925	0.673161	0.778743
ABUW_2720		hypothetical protein		-1.28602				0.339387	0.0125179	0.107786	0.757743	0.734576
ABUW_2721	yrrM	O-methyl transferase			1.40704			0.736801	0.424752	0.0210781	0.940951	0.999494
ABUW_2722		hypothetical protein			1.38298			0.680667	0.899891	0.0365907	0.825669	0.967867
ABUW_2724		hypothetical protein				-1.38833		0.825893	0.198283	0.340589	0.00735563	0.985151
ABUW_2725	gstB	glutathione S-transferase				-1.22838		0.853306	0.453681	0.0890789	0.00352397	0.584546
ABUW_2727	trmB	tRNA (guanine-N(7)-)-methyltransferase		1.18487				0.497405	0.0398556	0.559062	0.0517714	0.906171
ABUW_2730	yiaD	outer membrane protein		-1.57969		-1.45733		0.537444	0.00470119	0.844355	0.0137332	0.981218
ABUW_2731	pyrC'	dihydroorotase		1.08048				0.441147	0.0239009	0.90231	0.139829	0.940337
ABUW_2732	pyrB	aspartate carbamoyltransferase		1.45504				0.242397	0.0424812	0.945792	0.903849	0.96207
ABUW_2737	clpB	ATP-dependent chaperone ClpB		-1.6168				0.242363	0.000647126	0.343244	0.289548	0.939135
ABUW_2739	phnO	acetyltransferase, GNAT family			1.41867			0.291791	0.878138	0.0290355	0.891735	0.912152
ABUW_2740	yhfA	OsmC-like protein		-1.14512				0.102446	0.0337468	0.961324	0.208601	0.939135
ABUW_2741	vfr	cyclic nucleotide-binding domain protein		1.01203				0.108573	0.00315512	0.311693	0.409941	0.994523
ABUW_2742	tas	aldo/keto reductase				-1.00705		0.192639	0.359937	0.077685	0.007761	0.567905
ABUW_2743	yggG	peptidase M48 family protein		1.0027				0.713206	0.023788	0.218675	0.353048	0.567905
ABUW_2747	cbbGC	glyceraldehyde 3-phosphate dehydrogenase		0.742053				0.686898	0.0446542	0.540723	0.267752	0.980451
ABUW_2748	alaS	alanyl-tRNA synthetase		1.65662				0.0833757	0.0356662	0.917697	0.276026	0.984149
ABUW_2749	lysC	aspartate kinase		1.65746				0.298504	0.0153941	0.983357	0.828205	0.919178
ABUW_2750	csrA	carbon storage regulator		-1.39889				0.922464	0.00623367	0.811426	0.190928	0.876266
ABUW_2752		hypothetical protein		1.7612				0.829567	0.00103155	0.559062	0.907684	0.939135
ABUW_2757	hapE	monooxygenase, flavin-binding family				1.71927		0.0949211	0.776411	0.916876	3.28807e-05	0.98306
ABUW_2760	yhhW	pirin domain protein	1.37609					0.0150018	0.524058	0.0690657	0.217408	0.939135
ABUW_2761		transcriptional regulator	1.53127					0.042151	0.901739	0.994381	0.714945	0.994523
ABUW_2767		monooxygenase			1.44088	-1.56036		0.61668	0.15321	0.00277036	0.000278292	0.939135
ABUW_2768	yxnA	short chain dehydrogenase			1.33247	-1.46038		0.433232	0.529582	0.0158598	0.00602828	0.96207
ABUW_2770	choD	GMC oxidoreductase				-0.747297		0.579926	0.257736	0.414144	0.041156	0.939135
ABUW_2772	pcaK	vanillate transporter			1.25122			0.17214	0.0611261	0.0389429	0.303982	0.994523
ABUW_2773	vanA	vanillate O-demethylase oxygenase subunit	1.17321					0.0290401	0.734292	0.535724	0.219646	0.940337
ABUW_2777	mhpT	3-hydroxyphenylpropionic acid transporter	1.72866		-1.80176	-1.25195		0.0123047	0.12668	0.0170535	0.0264679	0.940337
ABUW_2778	paaF	enoyl-CoA hydratase/isomerase	1.45143		-1.41213	-1.3869		0.0140808	0.743298	0.00447787	0.00762406	0.832842
ABUW_2779	nahF	aldehyde dehydrogenase			-1.6783	-1.12943		0.0515113	0.156317	0.00201346	0.030503	0.939135
ABUW_2780	fadD	feruloyl-CoA synthetase		-1.05213	-2.14271			0.164231	0.0258572	0.00116916	0.0629082	0.976179
ABUW_2781	mmgC	long-chain specific acyl-coa dehydrogenase	1.08241		-2.68413	-1.22088		0.0234772	0.109987	0.00116916	0.00290983	0.926199
ABUW_2782	oprD	porin	1.7263		-1.49046	-1.12116		0.00249991	0.998157	0.0156589	0.00340303	0.909644
ABUW_2783		hypothetical protein	1.36402		-2.46398	-1.10185		0.0256486	0.682362	0.00694124	0.0169519	0.939135
ABUW_2785		tannase/feruloyl esterase family protein		-1.19763	-1.77451			0.0733062	0.00410422	0.00272768	0.20005	0.955106
ABUW_2787	aldH	NADP-dependent fatty aldehyde dehydrogenase			-2.09049			0.252396	0.794111	0.00185249	0.247316	0.999003
ABUW_2788	dapA	5-dehydro-4-deoxyglucarate dehydratase			-1.65687			0.444773	0.685565	0.0185621	0.299226	0.967867
ABUW_2789	gudD	glucarate dehydratase			-1.56572			0.956433	0.403553	0.0205989	0.587762	0.99937
ABUW_2790	gudP	glucarate transporter			-2.29629			0.622625	0.257736	0.0174311	0.834588	0.98306
ABUW_2791	garD	galactarate dehydratase			-2.18181			0.922411	0.345237	0.00970106	0.482118	0.991023
ABUW_2794	calB	aldehyde dehydrogenase				-0.737066		0.308453	0.958224	0.893857	0.00602488	0.955106
ABUW_2798	cycA	D-serine/D-alanine/glycine transporter	0.814398	0.665729				0.0340312	0.0352234	0.707887	0.245646	0.939135
ABUW_2802	prr	betaine aldehyde dehydrogenase		1.17673				0.576224	0.00497949	0.239754	0.289548	0.421621
ABUW_2803		hypothetical protein			-0.796373	-0.618767		0.883441	0.523218	0.0291297	0.0413061	0.939135
ABUW_2807	puuB	FAD dependent oxidoreductase		0.636084	-0.830533			0.0822818	0.0118567	0.00970106	0.900989	0.652616
ABUW_2808	aroP	aromatic amino acid transport protein AroP		1.24473				0.780485	0.0323451	0.818558	0.531508	0.985151
ABUW_2810	yjhR	hypothetical protein		-0.577809				0.657667	0.0299426	0.0750233	0.226675	0.96207
ABUW_2812		hypothetical protein	-1.39769					0.0440682	0.0895453	0.952409	0.810065	0.940337
ABUW_2815		hypothetical protein		-0.769087				0.0515113	0.0326499	0.761038	0.901467	0.521126
ABUW_2816	rhsD	YD repeat protein	-0.921028	-0.902491				0.0359873	0.0150956	0.188213	0.477933	0.994523
ABUW_2817		Rhs element Vgr protein, putative		-1.20116				0.0763508	0.000331382	0.107786	0.108688	0.973076
ABUW_2818	ycdC	TetR family transcriptional regulator				1.23514		0.780858	0.548554	0.21806	0.0413061	0.985151
ABUW_2820	plpA	hypothetical protein		1.48836	-1.02054			0.907586	0.00393286	0.0498489	0.280002	0.851452
ABUW_2822	fadH	2,4-dienoyl-CoA reductase		2.35743				0.253208	0.000214168	0.909467	0.842994	0.607976
ABUW_2826	rnt	ribonuclease T		-0.693979	-0.962942	-0.652523		0.166128	0.01626	0.00572668	0.047226	0.940337
ABUW_2830	rhsE	hypothetical protein		-1.63394				0.118799	7.12665e-07	0.0740507	0.0815642	0.417873
ABUW_2831	rhsA	hypothetical protein		-1.80179				0.0576504	8.92669e-06	0.217936	0.451691	0.510789
ABUW_2832		hypothetical protein		-0.920807				0.176016	0.04414	0.558862	0.838397	0.906171
ABUW_2834		hypothetical protein			1.69152			0.100238	0.865519	0.0045866	0.60028	0.991164
ABUW_2840	mltD	lytic transglycosylase		-0.858677				0.129519	0.0349154	0.122891	0.48222	0.98306
ABUW_2841	dnaQ	DNA polymerase III ,epsilon subunit		1.43317				0.77037	0.00299289	0.809135	0.731721	0.991713
ABUW_2850	yggA	lysine exporter protein ArgO		-2.4643	-2.75751			0.242363	0.000617168	0.00277036	0.307379	0.986185
ABUW_2851		Co/Zn/Cd efflux system				0.93777		0.996599	0.368902	0.680987	0.0153765	0.896849
ABUW_2856	pepP	X-Pro aminopeptidase		-0.67507				0.987083	0.0385337	0.75119	0.075651	0.942308
ABUW_2859		hypothetical protein				-0.807241		0.365959	0.332947	0.379247	0.0456568	0.940337
ABUW_2860		hypothetical protein			1.52144	1.44828		0.634085	0.325769	0.0221007	0.007761	0.983886
ABUW_2861		hypothetical protein			1.84989			0.595357	0.901495	0.0181307	0.0687537	0.999494
ABUW_2862		hypothetical protein			2.05931			0.680237	0.87515	0.00587848	0.283772	0.994523
ABUW_2863	ygfA	5-formyltetrahydrofolate cyclo-ligase				1.55504		0.734299	0.615728	0.219058	0.000414757	0.939135
ABUW_2865	lon	ATP-dependent protease La		-1.22052				0.700106	0.00637123	0.96134	0.376568	0.940337
ABUW_2866	rlmH	SPOUT methyltransferase		-0.845542		1.89258		0.12665	0.0194593	0.226622	6.82128e-06	0.962144
ABUW_2867	ygiD	extradiol ring-cleavage dioxygenase, class III enzyme, subunit B		-0.834669				0.421879	0.01695	0.403348	0.843898	0.945658
ABUW_2868		hypothetical protein		3.10167				0.0620452	2.00152e-05	0.959136	0.19789	0.443353
ABUW_2869	gdhA	NADP-specific glutamate dehydrogenase		1.52772				0.736909	0.009803	0.605708	0.475109	0.903957
ABUW_2871	nth	endonuclease III			1.06081			0.794673	0.755314	0.0131038	0.0897198	0.940337
ABUW_2874		hypothetical protein		0.779608				0.871228	0.00939871	0.290972	0.305513	0.682707
ABUW_2875		hypothetical protein		1.48141				0.914633	8.38171e-06	0.250732	0.563425	0.831422
ABUW_2877	rsmD	putative methyltransferase		-0.994674		-0.838639		0.780858	0.00521331	0.0608035	0.022239	0.521126
ABUW_2878		urease accessory protein J				-0.630628		0.6627	0.12915	0.0881287	0.0196952	0.469996
ABUW_2879	ureG	urease accessory protein G				-0.771997		0.535254	0.417787	0.488185	0.015813	0.940337
ABUW_2884	ureA	urease, gamma subunit	2.11311					0.0310227	0.136421	0.654064	0.463852	0.940337
ABUW_2886		hypothetical protein		-1.40012		1.47746		0.637907	0.015327	0.558718	0.00167578	0.939135
ABUW_2887	cutF	lipoprotein		-0.82938		-1.20894		0.879091	0.0431106	0.666902	0.00874175	0.900541
ABUW_2892	citN	citrate transporter		1.36282				0.0868031	0.000359488	0.551855	0.546725	0.940337
ABUW_2893		hypothetical protein	-1.05466			1.28505		0.0123047	0.060235	0.134153	0.000283661	0.939135
ABUW_2894		hypothetical protein	1.1423	-1.1522	-1.21889			0.0310227	0.00732798	0.0160499	0.201933	0.942308
ABUW_2898		hypothetical protein		1.11198				0.25131	0.0390463	0.979862	0.967823	0.939135
ABUW_2899	lysS	lysyl-tRNA synthetase	-1.43873					0.042151	0.191498	0.493067	0.12534	0.98306
ABUW_2900		hypothetical protein		-1.86195				0.0612084	0.0057712	0.511898	0.972704	0.875674
ABUW_2901		activator of HSP90 ATPase		-3.36685				0.771956	0.000544412	0.137049	0.554366	0.967867
ABUW_2902	rubA	rubredoxin		0.821457				0.24898	0.0217913	0.544895	0.235741	0.909644
ABUW_2903	rubB	rubredoxin reductase		1.15762				0.359875	0.00463353	0.768938	0.495998	0.940337
ABUW_2904	phaB	alpha/beta hydrolase fold protein EstB				-0.662548		0.914947	0.991135	0.162878	0.0232644	0.597073
ABUW_2905	estR	transcriptional regulator EstR, HTH-type		-1.08063	-1.0873			0.485201	0.0112735	0.0221007	0.526339	0.881206
ABUW_2909	aarA	rhomboid family protein				-0.615526		0.0525412	0.222292	0.879506	0.0442204	0.974771
ABUW_2910	ybbP	efflux ABC transporter, permease protein		-0.644981				0.596059	0.0113269	0.134331	0.293295	0.775614
ABUW_2918		rhomboid family protein				-0.64047		0.108662	0.475979	0.917697	0.038619	0.944818
ABUW_2920	atsA	arylsulfatase				0.974773		0.877836	0.472291	0.886799	0.0412605	0.955106
ABUW_2924	dsdA	D-serine ammonia-lyase		1.4997				0.0945825	0.00783016	0.857027	0.639643	0.939135
ABUW_2925	pitA	phosphate transporter		0.783294				0.63432	0.0179986	0.367874	0.118999	0.950165
ABUW_2926	metH	methionine synthase		1.18382				0.166279	0.0345401	0.660288	0.470009	0.98306
ABUW_2928	tktB	transketolase, alpha subunit		-1.19462				0.382586	0.031026	0.0964212	0.103963	0.871407
ABUW_2932		hypothetical protein		-1.27806				0.947127	0.0187263	0.869712	0.981152	0.866363
ABUW_2933	mro	aldose 1-epimerase				-1.27745		0.0796142	0.409799	0.991385	0.00565807	0.953903
ABUW_2945	catD	putative hydrolase		-1.31581				0.350747	0.0186162	0.121737	0.149537	0.745932
ABUW_2946		hypothetical protein		-1.23503				0.716596	0.00675265	0.0542006	0.187736	0.72794
ABUW_2947	gudP	major facilitator superfamily MFS_1		-1.11197				0.228475	0.0282888	0.109426	0.0841064	0.72794
ABUW_2949	mcpII	glyoxalase/bleomycin resistance protein/dioxygenase	1.22472					0.042151	0.436595	0.633416	0.77766	0.939135
ABUW_2951	vanA	rieske (2Fe-2S) protein	1.12202					0.0360578	0.796528	0.518896	0.51295	0.985151
ABUW_2957	paaF	enoyl-CoA hydratase/isomerase			0.938601			0.771956	0.175497	0.029745	0.523622	0.900541
ABUW_2961	fbp	peptidyl-prolyl cis-trans isomerase			0.803394			0.172352	0.610944	0.0452734	0.14027	0.983886
ABUW_2965		hypothetical protein		-1.06023				0.4	0.0323455	0.322617	0.145835	0.940337
ABUW_2966	vdlD	thioesterase superfamily protein		-0.95544				0.200304	0.0356046	0.54572	0.395931	0.939135
ABUW_2969	betT	high-affinity choline transport protein		-1.25126				0.504479	0.00329986	0.36134	0.251919	0.754035
ABUW_2973	mqo	malate dehydrogenase			-1.03983	-1.13478		0.241416	0.333545	0.0493779	0.038619	0.900541
ABUW_2982		TonB family protein	1.35875					0.0290401	0.359176	0.234325	0.248112	0.900541
ABUW_2984		hypothetical protein		-1.36709				0.151893	0.00309556	0.534362	0.179878	0.417873
ABUW_2997	res	hypothetical protein			-1.10738			0.43008	0.646036	0.00539046	0.525988	0.991713
ABUW_2999		hypothetical protein		-0.898571		0.615956		0.710584	0.0111268	0.867413	0.0497067	0.682707
ABUW_3005		hypothetical protein	0.866914	0.684574				0.0183458	0.0187599	0.349227	0.475109	0.417873
ABUW_3006		hypothetical protein			0.742968			0.922415	0.0834276	0.0293622	0.642975	0.705424
ABUW_3007	ssb	single-strand binding protein		-1.1246				0.189578	0.0412236	0.882719	0.579129	0.939135
ABUW_3008		inner membrane protein	1.00983					0.030785	0.411478	0.477771	0.803002	0.997296
ABUW_3016		hypothetical protein		-0.715162				0.627049	0.0246917	0.750213	0.986841	0.903957
ABUW_3017	intS	integrase			-0.715997	1.39211		0.226682	0.140878	0.0247289	2.92369e-05	0.72675
ABUW_3018	ggt	gamma-glutamyltransferase			-0.79003			0.428622	0.897888	0.0428516	0.0728297	0.900541
ABUW_3020	emrK	RND family multidrug resistance secretion protein		1.00263				0.072768	0.0423863	0.474277	0.689431	0.939135
ABUW_3021	yigI	hypothetical protein	0.944677					0.0440682	0.828071	0.196383	0.556371	0.906171
ABUW_3022	hemB	delta-aminolevulinic acid dehydratase				-0.80809		0.23901	0.278985	0.505245	0.036242	0.940132
ABUW_3023	dadA	FAD dependent oxidoreductase				-0.72648		0.679512	0.779316	0.162203	0.0209412	0.909644
ABUW_3025		hypothetical protein		0.793951				0.208853	0.0368098	0.138509	0.617619	0.98306
ABUW_3026		glyoxalase	-1.12755					0.0355208	0.103353	0.145817	0.961434	0.975959
ABUW_3029	sbcC	ATP-dependent dsDNA exonuclease				0.905133		0.176016	0.92234	0.0650943	0.00625124	0.900541
ABUW_3031	pilT	twitching mobility protein	1.29151	1.19507				0.0257781	0.0123232	0.944761	0.665436	0.849066
ABUW_3033	fur	ferric uptake regulation protein		-0.850609				0.412184	0.00563776	0.63182	0.982632	0.997296
ABUW_3034	omlA	outer membrane lipoprotein		-0.793906				0.615598	0.0324133	0.78351	0.256602	0.965047
ABUW_3035	rnfH	hypothetical protein		-0.865773		-1.59227		0.0620452	0.0293351	0.178309	0.00123348	0.970202
ABUW_3036		hypothetical protein				-0.771147		0.61207	0.221316	0.403348	0.0170747	0.939135
ABUW_3037		hemerythrin/HHE cation-binding motif- containing protein		2.73704				0.338391	0.000511947	0.568177	0.76817	0.682707
ABUW_3040	argB	acetylglutamate kinase		-0.974398				0.125928	0.00839611	0.481475	0.075651	0.939889
ABUW_3042	dut	deoxyuridine 5'-triphosphate nucleotidohydrolase		2.18917				0.968808	0.00185735	0.806015	0.853424	0.684652
ABUW_3043	rep	ATP-dependent DNA helicase		1.79581				0.394338	0.00125533	0.917727	0.156895	0.939135
ABUW_3044		hypothetical protein	3.03964	3.32857				0.0440682	0.0101949	0.14111	0.421303	0.976179
ABUW_3045	yiaD	OmpA/MotB domain protein		1.5256				0.598313	0.0121652	0.0964212	0.0926818	0.597073
ABUW_3052	rhtC	threonine efflux protein		1.09331	0.89307			0.94985	0.00216458	0.0211317	0.234493	0.969608
ABUW_3053	ftsK	DNA translocase FtsK		-0.936967				0.448933	0.0199582	0.705991	0.256602	0.811419
ABUW_3057	rimI	ribosomal-protein-alanine acetyltransferase				1.45835		0.121677	0.203759	0.321335	0.000962993	0.878486
ABUW_3059		hypothetical protein	1.56657					0.00861567	0.342508	0.614933	0.192098	0.910614
ABUW_3060	(tuf1	translation elongation factor Tu		1.60063				0.577318	0.01952	0.41701	0.568427	0.909644
ABUW_3061	fusA	translation elongation factor G		1.70698				0.233535	0.0264299	0.778418	0.694531	0.939135
ABUW_3070		hypothetical protein	-0.819539		0.705431	1.1757		0.0345978	0.559963	0.047688	0.00146779	0.682707
ABUW_3073	gabD	succinate-semialdehyde dehydrogenase (NADP+)			-1.32324			0.34767	0.185196	0.0158598	0.890197	0.940337
ABUW_3074	yeaW	dioxygenase alpha subunit			-1.02455			0.439347	0.0553027	0.0262765	0.727887	0.909644
ABUW_3075	aes	lipolytic enzyme		-1.15076				0.304953	0.0119773	0.0669986	0.665436	0.939135
ABUW_3076	yeaV	betaine/choline/glycine transport protein		-0.916797				0.33519	0.0401906	0.0923199	0.529631	0.939135
ABUW_3083	smpB	SsrA-binding protein		-0.718674				0.676356	0.0105859	0.668749	0.961434	0.985151
ABUW_3089	hemA	glutamyl-tRNA reductase				0.896754		0.194847	0.330672	0.320207	0.0253342	0.590835
ABUW_3091	lolB	outer membrane lipoprotein LolB	-1.19968	2.24173		1.6443		0.0243003	5.99892e-06	0.553729	0.000623648	0.417873
ABUW_3092	ispE	4-(cytidine 5'-diphospho)-2-C-methyl-D-erythritol kinase		1.66135		1.26238		0.0935513	0.00329986	0.950447	0.023581	0.866363
ABUW_3098	rplY	ribosomal L25		1.46494				0.339507	0.0361514	0.817427	0.90169	0.939135
ABUW_3102		hypothetical protein			0.976685			0.651676	0.542203	0.0279455	0.297253	0.942281
ABUW_3106	ygaU	peptidoglycan-binding LysM				-1.10213		0.335552	0.871187	0.972328	0.0414879	0.83433
ABUW_3109	fabD	malonyl CoA-acyl carrier protein transacylase		1.1172		1.2438		0.726392	0.00553335	0.46331	0.00550949	0.939135
ABUW_3111	yceD	hypothetical protein		-0.871277				0.94985	0.040162	0.949429	0.750567	0.936154
ABUW_3112	yfcM	hypothetical protein		-1.27041				0.943476	0.00623269	0.979862	0.629346	0.821118
ABUW_3113	yciO	Sua5/YciO/YrdC/YwlC family protein			2.19027			0.493596	0.355261	0.00572668	0.14117	0.896816
ABUW_3114	scpA	chromosome segregation and condensation protein ScpA	-1.22727			1.9888		0.0256486	0.520928	0.802707	0.00022717	0.419801
ABUW_3117	bioD	dethiobiotin synthase		1.42007				0.147599	0.00188292	0.715413	0.642975	0.940337
ABUW_3118	bioC	biotin biosynthesis protein BioC		1.3396				0.476972	0.0112735	0.663842	0.882099	0.909644
ABUW_3119	bioF	8-amino-7-oxononanoate synthase		1.17128				0.544305	0.00114147	0.687001	0.534831	0.537999
ABUW_3120	bioB	adenosylmethionine-8-amino-7-oxononanoate transaminase		1.46488				0.679512	9.81547e-06	0.882719	0.227906	0.768173
ABUW_3122	otsB	trehalose-phosphatase		-4.5001	2.55053	-2.25076		0.753993	7.85147e-06	0.00765566	0.00395851	0.814569
ABUW_3123	otsA	trehalose-6-phosphate synthase		-4.28779		-2.3331		0.828634	9.44981e-08	0.0863174	0.00153572	0.939135
ABUW_3124	ybjJ	major facilitator superfamily MFS_1		-1.77013	1.13478			0.360124	0.00017515	0.0287696	0.225113	0.900541
ABUW_3127	ligA	DNA ligase, NAD-dependent			-0.71427	-0.628065		0.399528	0.0895727	0.021615	0.0374201	0.985151
ABUW_3128	zipA	cell division protein ZipA		0.813568		-0.764498		0.358257	0.0210821	0.459463	0.0413061	0.940337
ABUW_3129	smc	chromosome segregation protein SMC		0.610464				0.765207	0.0343995	0.605708	0.342671	0.940337
ABUW_3130	ydfH	transcriptional regulator, GntR family		1.21065				0.139648	0.0180818	0.544895	0.539514	0.768173
ABUW_3132	birA	biotin-[acetyl-CoA-carboxylase] ligase		1.02892				0.40925	0.00719631	0.114835	0.96606	0.811419
ABUW_3135	ypjD	cytochrome c assembly protein	-0.567962					0.030934	0.814148	0.165789	0.441239	0.393177
ABUW_3138		hypothetical protein		-2.07296				0.343375	0.00329986	0.610896	0.68149	0.871407
ABUW_3139		hypothetical protein		-1.94159				0.35502	0.00273793	0.614396	0.577892	0.909644
ABUW_3140		hypothetical protein		-1.4254				0.873197	0.0205079	0.719457	0.770347	0.900541
ABUW_3142	dcd	deoxycytidine triphosphate deaminase		-0.635868				0.560091	0.03441	0.201426	0.849173	0.837986
ABUW_3143		amino acid efflux pump, RhtB family		-1.68707				0.15796	1.73728e-05	0.0896465	0.994903	0.940337
ABUW_3144		hypothetical protein				0.839073		0.163883	0.479486	0.627342	0.00399932	0.211244
ABUW_3145	mtnN	5'-methylthioadenosine/S-adenosylhomocysteine nucleosidase		1.61143				0.316548	0.0073139	0.379247	0.54826	0.72794
ABUW_3149		hypothetical protein		-2.27561				0.628702	0.0210953	0.137172	0.421899	0.881206
ABUW_3155	yhiN	hypothetical protein				1.05634		0.44972	0.645349	0.419886	0.000224193	0.811419
ABUW_3157	ygxB	hypothetical protein		-1.81266		-1.88487		0.900932	0.000360653	0.42426	0.000560002	0.940337
ABUW_3158		hypothetical protein		-1.73931				0.226024	0.0125098	0.230323	0.177048	0.919679
ABUW_3159		hypothetical protein	-1.19077	-1.08192		3.43294		0.0123047	0.00356084	0.962524	8.86915e-08	0.944871
ABUW_3160	fpr	ferredoxin-NADP reductase				2.29716		0.0766486	0.564988	0.789387	9.77005e-07	0.955106
ABUW_3161	yeiE	transcriptional regulator, LysR family				1.81773		0.0525412	0.0645766	0.778463	1.82536e-05	0.909644
ABUW_3162		putative cold shock protein				1.52123		0.536033	0.409054	0.962524	8.83266e-05	0.971738
ABUW_3165	nuoN	NADH dehydrogenase I chain N				-1.23174		0.656696	0.864315	0.342893	0.0259627	0.994523
ABUW_3166	nuoM	NADH dehydrogenase I chain M membrane subunit				-1.07078		0.28337	0.921947	0.252727	0.0496053	0.997296
ABUW_3170	nuoI	NADH dehydrogenase I chain I 2Fe-2S ferredoxin-related				-0.954885		0.336945	0.731193	0.12372	0.0497338	0.985151
ABUW_3179		hypothetical protein			1.39034			0.793285	0.803973	0.0208554	0.168304	0.768173
ABUW_3180	rstB	two-component system sensor kinase protein				-0.817867		0.538918	0.762805	0.955689	0.0375009	0.880263
ABUW_3181	rstA	two-component system response regulator protein				-1.34106		0.84936	0.382811	0.916876	0.0238076	0.517051
ABUW_3192		hypothetical protein	3.84155					0.0248325	0.156317	0.156249	0.425178	0.976261
ABUW_3197	metE	5-methyltetrahydropteroyltriglutamate-homocysteine methyltransferase			1.60856			0.79571	0.847137	0.0257637	0.371229	0.939135
ABUW_3198		hypothetical protein			1.8764			0.583036	0.683506	0.0171135	0.890197	0.991023
ABUW_3204	hipO	amidohydrolase			-0.832479			0.768387	0.0776418	0.0298876	0.181447	0.96597
ABUW_3208		extracellular solute-binding protein, family 1	1.12921					0.0496922	0.470009	0.975809	0.147385	0.984149
ABUW_3216	bdhA	zinc-binding dehydrogenase		2.65776				0.348914	7.85147e-06	0.741736	0.965485	0.443353
ABUW_3217	add	adenosine deaminase			1.89294			0.789178	0.697066	0.00277036	0.678662	0.98306
ABUW_3222	nadA	quinolinate synthetase complex, A subunit			-0.827441			0.970133	0.462534	0.0211317	0.963716	0.98306
ABUW_3225	sugE	suppressor of gro		-1.0644		-0.825458		0.0986351	0.00737441	0.232387	0.0385504	0.776392
ABUW_3226		Co/Zn/Cd efflux system component		-0.722344				0.540429	0.013798	0.273928	0.740688	0.838397
ABUW_3229		hypothetical protein		-0.763294				0.210344	0.0173763	0.957221	0.0731339	0.684652
ABUW_3231	rpe	ribulose-phosphate 3-epimerase		-0.638454				0.947127	0.026133	0.414144	0.998769	0.997296
ABUW_3233	fghA	S-formylglutathione hydrolase		-0.792665	-0.700805	-0.706008		0.659776	0.00397964	0.0214909	0.0203448	0.902206
ABUW_3234		hypothetical protein		-1.0711				0.459805	0.00154225	0.147844	0.136033	0.72794
ABUW_3236	yeaZ	glycoprotease	-1.06481			1.56886		0.0403704	0.538093	0.113255	0.00153572	0.939135
ABUW_3237	yrdA	transferase hexapeptide repeat protein		0.638476				0.785589	0.0354901	0.134331	0.694954	0.944818
ABUW_3240		FilF				0.699327		0.762286	0.779316	0.711153	0.0208195	0.994523
ABUW_3241		FilE				1.13029		0.825893	0.0731276	0.817427	0.00273628	0.909644
ABUW_3244		#N/A				1.11382		0.511379	0.617927	0.159416	0.022239	0.994523
ABUW_3252	yhbH	ribosomal subunit interface protein		-4.11622		-1.33005		0.992226	3.21582e-08	0.575082	0.0338454	0.652616
ABUW_3261		putative anti-anti-sigma factor		-0.720161				0.911308	0.026133	0.957221	0.647011	0.620643
ABUW_3263		hypothetical protein				1.25527		0.909339	0.378125	0.791217	0.00217333	0.994523
ABUW_3265		hypothetical protein				-1.32566		0.449478	0.957416	0.97795	0.0132747	0.583799
ABUW_3271	yggT	hypothetical protein			-0.739707			0.519234	0.777794	0.0493779	0.720308	0.96125
ABUW_3272	proC	pyrroline-5-carboxylate reductase				-0.732714		0.102982	0.926203	0.0791867	0.0257861	0.962611
ABUW_3274	accA	acetyl-CoA carboxylase, carboxyl transferase, alpha subunit			-1.18595			0.0994956	0.544946	0.0204142	0.949716	0.985151
ABUW_3278		hypothetical protein		2.115				0.397014	0.00873143	0.414144	0.661137	0.97452
ABUW_3282		hypothetical protein			0.968141			0.984306	0.348588	0.0484617	0.12721	0.987814
ABUW_3283		hypothetical protein			1.37819	1.38805		0.557885	0.885791	0.00573277	0.00146779	0.940337
ABUW_3285	rpmI	ribosomal protein L35		1.47703				0.0804633	0.0362851	0.866172	0.725662	0.985578
ABUW_3288	yfcG	glutathione S-transferase	-1.07393	1.05626				0.0360578	0.0100606	0.107786	0.515144	0.918209
ABUW_3290	thrS	threonyl-tRNA synthetase				-0.809683		0.0937464	0.930581	0.668749	0.0477236	0.942073
ABUW_3292	yjgA	hypothetical protein		-1.22792	-0.737058			0.868673	7.48156e-05	0.0201366	0.502916	0.939135
ABUW_3293	ptsH	phosphocarrier protein HPr		-1.21475				0.546947	0.000268127	0.0698082	0.800676	0.893453
ABUW_3294	yhbJ	protein in PtsN-ptsO intergenic region		-1.21502		-0.666869		0.997017	0.00011923	0.201426	0.038619	0.939135
ABUW_3302	relA	GTP pyrophosphokinase (ppGpp synthetase I)		-0.844729				0.548712	0.0195525	0.988533	0.0560747	0.96125
ABUW_3305	cysM	cysteine synthase B	-1.12634			1.06255		0.0123047	0.533363	0.185299	0.00623542	0.985151
ABUW_3309	hyi	hydroxypyruvate isomerase			1.43679			0.368044	0.389322	0.0236125	0.0553591	0.989002
ABUW_3310	ybeB	hypothetical protein		-1.7384				0.987184	0.0034754	0.931865	0.681226	0.790434
ABUW_3311	ybbO	short chain dehydrogenase			-0.861895	0.647255		0.0731218	0.217712	0.00929866	0.0352822	0.906171
ABUW_3314	pntAA	NAD(P) transhydrogenase subunit alpha			1.35725			0.399358	0.467468	0.0186942	0.284801	0.393847
ABUW_3316		ribonuclease				1.63843		0.376578	0.985209	0.311693	0.0259138	0.965047
ABUW_3318		hypothetical protein			0.843633			0.527996	0.335939	0.0201366	0.461854	0.954049
ABUW_3322		hypothetical protein			1.44315			0.877735	0.154094	0.0154435	0.553653	0.900541
ABUW_3325	silP	copper-translocating P-type ATPase		-1.35038		-1.0298		0.608433	0.00244885	0.40007	0.037173	0.903259
ABUW_3337		hypothetical protein				1.69197		0.673303	0.463498	0.109997	0.000103484	0.985151
ABUW_3338		hypothetical protein		-0.965932				0.092986	0.0343995	0.106749	0.727192	0.939889
ABUW_3339		hypothetical protein		-1.38538				0.120434	0.0016045	0.148732	0.557662	0.837986
ABUW_3340		hypothetical protein		-1.77189				0.102815	0.0034754	0.31062	0.299226	0.866363
ABUW_3341	rci	chorismate mutase family protein				1.3662		0.656337	0.984449	0.618323	0.0142324	0.940337
ABUW_3342	dusA	tRNA-dihydrouridine synthase A				1.12316		0.925767	0.10041	0.705991	0.0325274	0.939135
ABUW_3343		hypothetical protein		-1.3593				0.0902683	0.027664	0.195297	0.323323	0.939135
ABUW_3345	ygdL	ThiF family protein				0.638569		0.948253	0.187919	0.591123	0.034864	0.939135
ABUW_3346	acnA	aconitate hydratase 1				-1.40028		0.497845	0.197508	0.430668	0.00639102	0.994523
ABUW_3348		hypothetical protein	0.68959			-0.948879		0.0402728	0.989194	0.601797	0.00335986	0.866363
ABUW_3349		hypothetical protein		1.27596				0.561972	0.0127882	0.721996	0.449291	0.939135
ABUW_3350	prfC	peptide chain release factor 3		1.2893				0.6873	0.00893056	0.335602	0.352362	0.971738
ABUW_3351		heme oxygenase-like protein		-1.52896		-1.02943		0.997289	1.79008e-05	0.391865	0.00335644	0.736961
ABUW_3352	ydhM	putative transcriptional regulator		-1.39423				0.149993	0.00116127	0.110877	0.759511	0.939135
ABUW_3354	yciR	ggdef domain/eal domain protein		0.657573				0.449704	0.0344808	0.0791867	0.168298	0.417873
ABUW_3355	ilvC	ketol-acid reductoisomerase		1.2883				0.321512	0.0104053	0.553879	0.194482	0.72794
ABUW_3357	ilvI	acetolactate synthase, large subunit		0.870326				0.388323	0.0474633	0.675833	0.683107	0.939135
ABUW_3360		hypothetical protein		-1.24318		-1.18582		0.17214	0.00187907	0.0916646	0.00896506	0.940337
ABUW_3362	macA	efflux transporter, RND family, MFP subunit		4.96583		2.57093		0.430669	3.81172e-13	0.284592	1.11518e-08	0.0621351
ABUW_3363	macB	macrolide export ATP-binding/permease protein MacB		4.27295		1.58316		0.252396	5.21448e-12	0.419886	6.65212e-06	0.189646
ABUW_3364	cusC	RND efflux system, outer membrane lipoprotein, NodT family		4.22145		1.4546		0.284118	2.25036e-10	0.156872	0.000224193	0.23769
ABUW_3365	fabI	NADH-dependent enoyl-ACP reductase		1.20065				0.361878	0.0289502	0.707188	0.82436	0.721077
ABUW_3368	rsgA	GTPase		-1.07477				0.0576504	0.0143438	0.412916	0.0536949	0.971738
ABUW_3369	yibN	rhodanese domain protein		-0.70908	-0.793284	1.39021		0.305578	0.0466632	0.0493779	0.00208165	0.976179
ABUW_3370	grx	glutaredoxin 3			-0.82475			0.922464	0.126556	0.0370786	0.127737	0.871407
ABUW_3378		hypothetical protein		-0.690128				0.563092	0.0424877	0.112187	0.618698	0.940337
ABUW_3379		type IV pilus biogenesis/stability protein PilW		-0.621461				0.655772	0.0170688	0.804749	0.93016	0.866363
ABUW_3380	rlmN	radical SAM enzyme, Cfr family		-0.999036				0.821987	0.0142207	0.795877	0.750567	0.832842
ABUW_3381	ndk	nucleoside diphosphate kinase		1.68625				0.192639	0.0443951	0.462493	0.970731	0.939135
ABUW_3383		putative phosphatidylglycerophosphatase B		-3.41916		-0.984732		0.958403	1.34936e-08	0.227562	0.0123713	0.983886
ABUW_3384	mgtA	glycosyl transferase, group 1 family protein		-1.23026				0.150027	0.00354971	0.0922206	0.597448	0.940337
ABUW_3386	nagZ	N-acetyl-beta-glucosaminidase		0.717709				0.20561	0.0121107	0.54572	0.0907762	0.875674
ABUW_3388		putative hydrolase		-1.08033				0.332598	0.0199698	0.903637	0.846202	0.628433
ABUW_3390	gapN	aldehyde dehydrogenase	-1.50167		-1.16427			0.016688	0.205156	0.0389429	0.157414	0.99937
ABUW_3391	idnK	shikimate kinase	-1.42092		-1.15053			0.00861567	0.559259	0.0130941	0.218441	0.900541
ABUW_3392	gntP	high affinity gluconate permease	-1.59826		-1.29469			0.0144207	0.733892	0.0258777	0.236162	0.939135
ABUW_3393	eda	khg/kdpg aldolase	-1.53372					0.0234772	0.519485	0.0998897	0.309212	0.900541
ABUW_3394	edd	phosphogluconate dehydratase	-1.52276					0.0234772	0.597322	0.173	0.218371	0.939135
ABUW_3397	fumB	fumarate hydratase		0.915969				0.214659	0.0449059	0.624429	0.881627	0.99937
ABUW_3398		hypothetical protein		1.09047		0.796066		0.0722715	0.00135608	0.0950887	0.0269729	0.971738
ABUW_3399		hypothetical protein			1.0454	1.14525		0.963004	0.682404	0.0482003	0.0160775	0.939135
ABUW_3400	clpX	ATP-dependent Clp protease, ATP-binding subunit ClpX		-0.947365	-0.91878			0.988397	0.0222918	0.0493779	0.921823	0.940337
ABUW_3402	tig	trigger factor		1.70433		1.53584		0.103513	0.0172691	0.644914	0.0340353	0.900541
ABUW_3403	bfrD	TonB-dependent receptor		1.09491				0.503901	0.00549687	0.928866	0.428219	0.985363
ABUW_3408	ybeQ	Sel1 domain protein			-1.06287			0.621992	0.182732	0.0110072	0.102628	0.942281
ABUW_3409	yggV	non-canonical purine NTP pyrophosphatase, HAM1 family		0.789192				0.551086	0.0385826	0.326854	0.608819	0.994523
ABUW_3412	tatB	Sec-independent protein translocase protein		1.67184				0.0604475	0.026133	0.252138	0.838397	0.985151
ABUW_3413	tatC	twin arginine-targeting protein translocase TatC	1.57991					0.0274775	0.331724	0.477771	0.853703	0.976179
ABUW_3416		hypothetical protein	0.658057					0.042151	0.649918	0.780058	0.0748018	0.754035
ABUW_3417	lgt	prolipoprotein diacylglyceryl transferase		0.971254				0.354378	0.0348446	0.982354	0.787925	0.564821
ABUW_3418		hypothetical protein				1.27673		0.147599	0.129249	0.122632	0.030503	0.939135
ABUW_3420	thyA	thymidylate synthase	-1.12129					0.043896	0.190203	0.534362	0.315262	0.99937
ABUW_3421	dhfrIII	dihydrofolate reductase		0.914258				0.243199	0.0401439	0.45135	0.598878	0.944818
ABUW_3424	exbD	biopolymer transport protein ExbD/TolR		-1.14715	-0.945341	-1.15663		0.118799	0.00347103	0.0276274	0.0103059	0.837986
ABUW_3425	exbB	MotA/TolQ/ExbB proton channel				-1.01119		0.250255	0.779811	0.242049	0.0325257	0.981218
ABUW_3426		TonB protein		0.645233	0.742584			0.24898	0.0364264	0.0374879	0.575445	0.940337
ABUW_3429	calB	aldehyde dehydrogenase		-1.3042				0.0604475	0.0364264	0.0934065	0.297253	0.939135
ABUW_3430	rpmB	ribosomal protein L28		1.20228				0.543368	0.0150295	0.768938	0.956974	0.939889
ABUW_3431	rpmG	ribosomal protein L33		1.27237				0.933418	0.0187543	0.934302	0.834867	0.906171
ABUW_3433		hypothetical protein		-1.14045				0.0869292	0.0180466	0.927978	0.152824	0.900541
ABUW_3438		hypothetical protein		-1.9868				0.153857	0.0014323	0.0677767	0.102562	0.939135
ABUW_3442	ydeP	transcriptional regulatory protein		-0.728362				0.137383	0.0239247	0.0566172	0.0744889	0.939135
ABUW_3443	qor	alcohol dehydrogenase, zinc-binding	0.866798			-0.624453		0.0123047	0.906219	0.0740915	0.0259627	0.975959
ABUW_3444		SlyX superfamily		-1.30644		-0.965187		0.119335	0.00517843	0.227562	0.0307098	0.981218
ABUW_3445	uup-A	ABC transporter ATP-binding protein uup		1.04469				0.564788	0.00265525	0.48114	0.946043	0.939135
ABUW_3450		endonuclease/exonuclease/phosphatase			1.23627			0.970835	0.12915	0.00539046	0.938473	0.940337
ABUW_3455	truA	tRNA pseudouridine synthase A		-0.529898				0.20825	0.0341521	0.951097	0.0726253	0.981218
ABUW_3457	infA	translation initiation factor IF-1	-1.78885			2.21029		0.0316272	0.571403	0.45794	0.0040666	0.971738
ABUW_3460	leuB	3-isopropylmalate dehydrogenase				-1.19516		0.11614	0.165878	0.225229	0.00232209	0.939135
ABUW_3461		hypothetical protein				-0.817978		0.813245	0.992784	0.377041	0.0442204	0.98306
ABUW_3467	rppH	(di)nucleoside polyphosphate hydrolase		-0.842463		-0.862709		0.589438	0.0343642	0.77682	0.0484783	0.971738
ABUW_3468	ptsP	phosphoenolpyruvate-protein phosphotransferase		-0.811326				0.111105	0.00955357	0.240183	0.0705257	0.940337
ABUW_3470		hypothetical protein		-0.554035				0.435159	0.0356046	0.668477	0.834316	0.941713
ABUW_3479	fadD17	acyl-CoA synthase		2.20815				0.855083	6.89675e-05	0.890435	0.869743	0.91903
ABUW_3483	kduD	short chain dehydrogenase				1.23343		0.133662	0.728589	0.606398	0.0113214	0.939135
ABUW_3490	rpmE2	ribosomal protein L31		2.64501			-3.06822	0.0866838	1.19661e-05	0.245372	0.825447	0.000101729
ABUW_3491		type III effector HopPmaJ		1.36834		1.03553		0.0959308	0.00403422	0.591485	0.0384578	0.628433
ABUW_3494	ytfP	hypothetical protein		1.19877				0.367827	0.0222003	0.838486	0.189362	0.962611
ABUW_3495		methyltransferase superfamily		1.59862				0.194048	0.0237268	0.957913	0.186456	0.98306
ABUW_3496	yacG	hypothetical protein		-0.827156				0.180351	0.0424877	0.752624	0.0565992	0.981218
ABUW_3497	ycbL	beta-lactamase domain protein		-0.659935				0.308762	0.037596	0.103714	0.0513516	0.971738
ABUW_3498	hemH	ferrochelatase				-0.697649		0.790838	0.497785	0.778418	0.0300979	0.939135
ABUW_3501		hypothetical protein		0.605158				0.730412	0.0462698	0.358111	0.627039	0.98572
ABUW_3502	etfD	electron transfer flavoprotein-ubiquinone oxidoreductase (EsvG)		0.802422				0.864872	0.0432201	0.107944	0.110251	0.953903
ABUW_3507	csaA	secretion chaperone		-1.33947				0.565588	0.00359373	0.295593	0.0652894	0.940337
ABUW_3508		hypothetical protein		-1.53444				0.694568	0.0202157	0.0559808	0.652641	0.753186
ABUW_3513	hslO	heat shock protein 33		-0.826656				0.524244	0.026133	0.7899	0.669539	0.942308
ABUW_3514	leuE	transporter, LysE family				1.48299		0.534468	0.724838	0.403916	0.0152308	0.947893
ABUW_3515	cbpA	curved DNA-binding protein			1.42854			0.885091	0.172424	0.0493779	0.132542	0.939135
ABUW_3516		hypothetical protein		-1.2347		-1.45533		0.748781	0.0299426	0.096964	0.0255781	0.976539
ABUW_3518	pnp	polyribonucleotide nucleotidyltransferase		1.46738				0.176016	0.040162	0.455087	0.839618	0.971738
ABUW_3519	rpsO	ribosomal protein S15				-1.11556		0.762286	0.150848	0.18166	0.0485283	0.939135
ABUW_3520	yfeW	beta-lactamase		1.01253				0.230507	0.0154215	0.498103	0.274332	0.733951
ABUW_3523	recC	exonuclease V gamma chain			-0.721208			0.512843	0.103288	0.0138205	0.983883	0.597073
ABUW_3524		hypothetical protein				-1.41867		0.53824	0.264618	0.160988	0.00670213	0.940337
ABUW_3526		hypothetical protein		0.468916				0.324423	0.0343995	0.851262	0.91545	0.525751
ABUW_3528		hypothetical protein	-0.949491					0.0277849	0.505408	0.536649	0.540547	0.971738
ABUW_3529	ubiB	2-octaprenylphenol hydroxylase of ubiquinone biosynthetic pathway	-0.833368					0.043896	0.45869	0.175714	0.201844	0.994523
ABUW_3531	hisI	phosphoribosyl (-ATP, -AMP) pyrophosphohydrolase/cyclohydrolase	-1.02088					0.0150018	0.899702	0.892825	0.274332	0.939135
ABUW_3532		putative DNA helicase	-1.06004					0.0462403	0.302016	0.380532	0.423993	0.981218
ABUW_3533		putative ATP binding site		-0.803899				0.883441	0.00606355	0.965439	0.0680374	0.881206
ABUW_3540	rbfA	ribosome-binding factor A		1.18839				0.946138	0.0298561	0.847587	0.753041	0.963213
ABUW_3541	infB	translation initiation factor IF-2		1.57323				0.439182	0.0169878	0.890381	0.68911	0.940337
ABUW_3542	nusA	transcription elongation factor NusA		1.63177				0.28659	0.01675	0.998906	0.248733	0.939135
ABUW_3543	rimP	hypothetical protein				1.82131		0.162492	0.153021	0.737164	0.0253342	0.979614
ABUW_3548	tpiA	triose-phosphate isomerase		1.06788				0.0602516	0.0115732	0.817427	0.0636096	0.90887
ABUW_3549	pilB	type IV-A pilus assembly ATPase PilB		1.30845				0.19616	0.043315	0.535813	0.699354	0.939135
ABUW_3550	pilC	pilin biogenesis protein		1.49234				0.595357	0.00247691	0.809135	0.0697303	0.96597
ABUW_3555	yaiE	hypothetical protein		1.1864				0.0763508	0.0105882	0.676708	0.983883	0.745932
ABUW_3556		tetratricopeptide repeat domain protein		0.716501				0.495505	0.029204	0.284287	0.145835	0.985363
ABUW_3559	yqgF	hypothetical protein		-0.629153	-0.900785			0.306439	0.0398556	0.0130941	0.811577	0.830223
ABUW_3564		DNA repair system				-0.651046		0.280361	0.283954	0.960509	0.0463632	0.940337
ABUW_3568	uvrC	excinuclease ABC, C subunit (EsvL)		-0.971957		1.33237		0.111524	0.00057458	0.0964212	0.000126788	0.72794
ABUW_3570		beta-hydroxylase		0.867911				0.448933	0.0442535	0.366298	0.735349	0.832842
ABUW_3573	fadA	acetyl-CoA C-acyltransferase FadA			-1.29606			0.260279	0.335647	0.0169671	0.0608217	0.939135
ABUW_3574		hypothetical protein		-2.0564				0.546947	0.000838974	0.351077	0.232707	0.597073
ABUW_3575	ydeN	hypothetical protein		-2.25941	1.28286	-1.33231		0.647483	9.81547e-06	0.00669325	0.00223815	0.96207
ABUW_3576	ybbI	transcriptional regulator MerR family				1.91716		0.825893	0.333234	0.16575	0.000199131	0.99937
ABUW_3577		hypothetical protein			1.99537			0.223828	0.608355	0.0158598	0.683107	0.900541
ABUW_3578	ywbO	DSBA oxidoreductase	-1.11899			1.55066		0.0172923	0.153021	0.541949	0.000772032	0.939135
ABUW_3579		hypothetical protein			1.60909	-1.39919		0.508286	0.79904	0.0386435	0.0307098	0.900541
ABUW_3580		hypothetical protein				1.62045		0.176016	0.590743	0.917783	0.0384578	0.985151
ABUW_3581	htpG	chaperone protein HtpG				1.14457		0.353477	0.659626	0.126897	0.0368534	0.940337
ABUW_3583	ompW	putative outer membrane protein W	-2.11183			-1.47575		0.0233433	0.234088	0.418637	0.0358024	0.97452
ABUW_3584		Na+/H+ antiporter NhaC		2.4421				0.883441	0.00359097	0.965439	0.414485	0.754035
ABUW_3585	ephD	short chain dehydrogenase		1.9248				0.231423	9.04717e-06	0.302405	0.740827	0.939135
ABUW_3586		hypothetical protein			0.955115			0.993121	0.85743	0.0323692	0.922749	0.96125
ABUW_3587		hypothetical protein		1.58113				0.358257	0.0241092	0.196232	0.935613	0.940337
ABUW_3588		lipoprotein, putative		5.29168	0.976528	2.11696		0.880992	2.05648e-11	0.0157591	5.16724e-06	0.147667
ABUW_3591	rplL	ribosomal protein L7/L12		1.53982				0.622625	0.0275335	0.707398	0.598548	0.939135
ABUW_3592	rplJ	ribosomal protein L10		1.65528				0.655295	0.0261487	0.634496	0.735413	0.909644
ABUW_3598	(tuf1	translation elongation factor Tu		2.51392				0.877352	0.00317948	0.751025	0.529631	0.682707
ABUW_3607		general secretion pathway protein		1.21105				0.477844	0.00762298	0.305259	0.574616	0.986519
ABUW_3608		general secretion pathway protein		1.12257				0.876758	0.00219584	0.758912	0.122203	0.981218
ABUW_3609	hvrA	DNA-binding protein H-NS			1.25294			0.590061	0.688543	0.0290355	0.11694	0.876266
ABUW_3612		hypothetical protein				0.94799		0.120777	0.0514075	0.886799	0.00821562	0.815642
ABUW_3614	hemC	porphobilinogen deaminase		0.595966				0.807209	0.0290608	0.211455	0.18662	0.900541
ABUW_3617	argH	argininosuccinate lyase		1.11047				0.263168	0.0036316	0.994054	0.618698	0.909644
ABUW_3618	yggX	Fe(II) trafficking protein		0.980685				0.452561	0.00627997	0.768683	0.847027	0.853028
ABUW_3619	phoU	phosphate transport system regulatory protein PhoU				2.30372		0.148178	0.251418	0.921543	5.67245e-07	0.940337
ABUW_3620	tolC	type I secretion outer membrane protein				1.27326		0.662473	0.417943	0.884077	0.00133642	0.99937
ABUW_3627	dksA	DnaK suppressor protein	-1.25169			1.61698		0.0290401	0.618081	0.86475	0.00399932	0.942281
ABUW_3628	gluQ	glutamyl-tRNA synthetase				1.90728		0.159769	0.434906	0.421042	0.00274161	0.939135
ABUW_3631		hypothetical protein	1.0061	-0.685379	-0.919933	-1.24907		0.0243088	0.0417067	0.0217166	0.00232607	0.662245
ABUW_3632	feoB	ferrous iron transport protein B			-1.09987			0.363559	0.769176	0.0123169	0.409523	0.768173
ABUW_3634	xerD	tyrosine recombinase XerD		0.833195				0.161314	0.0337468	0.916853	0.477985	0.597073
ABUW_3635	dsbC	thiol:disulfide interchange protein		0.891184				0.291791	0.0170688	0.544961	0.988844	0.5582
ABUW_3636	hom	homoserine dehydrogenase			-1.03715			0.514709	0.55157	0.0233274	0.792314	0.939135
ABUW_3638	pbpG	D-alanyl-D-alanine carboxypeptidase family protein		-0.880656				0.999133	0.0467023	0.732367	0.451622	0.900541
ABUW_3640	pilS	sensor protein histidine kinase				1.0662		0.231626	0.0820619	0.782568	0.00206719	0.939135
ABUW_3641	pilR	type 4 fimbriae expression regulatory protein PilR				1.51139		0.860246	0.408127	0.403348	0.000624306	0.939135
ABUW_3644	lptG	permease				-0.658885		0.358584	0.884658	0.487329	0.0398386	0.997296
ABUW_3646	pepA	cytosol aminopeptidase				-0.782669		0.306359	0.92017	0.640799	0.0424168	0.939135
ABUW_3649		hypothetical protein				0.784978		0.456311	0.127176	0.591123	0.030503	0.900541
ABUW_3650	ribE	riboflavin synthase, alpha subunit			-0.830289			0.669626	0.802031	0.0301759	0.972033	0.939135
ABUW_3651	nlaIIIM	site-specific DNA-methyltransferase			-0.936531	0.939351		0.122514	0.410444	0.0246654	0.0294704	0.900541
ABUW_3652	ribD	riboflavin biosynthesis protein RibD			-0.764179			0.421447	0.058892	0.0208554	0.255447	0.682707
ABUW_3653	nrdR	transcriptional regulator NrdR		-0.74994				0.321272	0.01952	0.198463	0.740688	0.684652
ABUW_3654	amtB	ammonium transporter				-0.67583		0.784547	0.406114	0.917783	0.0353243	0.906171
ABUW_3655	glnB	nitrogen regulatory protein P-II		0.829202		-1.21968		0.202359	0.0165797	0.893925	0.00153572	0.788462
ABUW_3658		hypothetical protein			1.25857			0.496911	0.343144	0.00929866	0.0994072	0.682707
ABUW_3659	ybaR	sulfate permease		0.910632	-0.756263	0.85914		0.712211	0.00841965	0.0428516	0.0229122	0.939135
ABUW_3660		#N/A		0.895879				0.81595	0.00574103	0.200029	0.201873	0.931431
ABUW_3661	tnpA	ISPpu12 transposase		1.35336				0.466027	0.000718614	0.216026	0.192098	0.900067
ABUW_3666		#N/A	0.927987	-0.892309				0.0335932	0.0213557	0.0934065	0.956974	0.974081
ABUW_3669	arsC	arsenate reductase		0.844521				0.476031	0.0325911	0.278898	0.664315	0.684652
ABUW_3676		transposition helper protein C			-1.03827			0.0733062	0.0577131	0.0123169	0.220481	0.903957
ABUW_3677		transposition protein B			-1.06658			0.0766486	0.0608971	0.0157591	0.368808	0.900541
ABUW_3678		transposase protein A		-1.01805				0.0670767	0.0337468	0.186858	0.966215	0.981218
ABUW_3679		#N/A				1.99915		0.19616	0.632042	0.632375	0.000677937	0.971738
ABUW_3680	yhdI	transcriptional regulator, GntR family	1.05118					0.048829	0.870515	0.492617	0.799462	0.994523
ABUW_3683		hypothetical protein			3.49222			0.399409	0.555227	0.00235823	0.873425	0.913848
ABUW_3684		hypothetical protein			4.18867			0.668331	0.957416	0.00452655	0.824952	0.754035
ABUW_3685	oprD	outer membrane protein OprE3		1.4804				0.0730199	0.00553335	0.951097	0.583695	0.900541
ABUW_3686	ppa1	inorganic diphosphatase		1.55858				0.52231	0.00908602	0.521766	0.896655	0.906171
ABUW_3687		hypothetical protein	-1.14128	0.697763	0.751801	0.880113		0.0144207	0.0286982	0.0418996	0.0209412	0.906171
ABUW_3688		hypothetical protein				1.16356		0.0887987	0.872128	0.842293	0.0021355	0.994523
ABUW_3691	naiP	major facilitator superfamily MFS_1				-0.683973		0.511379	0.0613462	0.75119	0.00892714	0.969292
ABUW_3692	yicG	hypothetical protein		1.58855				0.184828	0.0301152	0.968753	0.807604	0.983886
ABUW_3694	yoaE	protein YegH		-0.738464				0.233492	0.0405152	0.472159	0.0656472	0.902206
ABUW_3696		hypothetical protein		0.940083				0.96405	0.0235709	0.306067	0.642975	0.870205
ABUW_3698	yegX	putative lysozyme			0.838511			0.844689	0.963831	0.0389429	0.985223	0.900541
ABUW_3700		hypothetical protein				2.24131		0.43835	0.981829	0.696203	0.000677937	0.983886
ABUW_3701	yoaB	hypothetical protein			1.14954			0.554041	0.573567	0.0243815	0.956496	0.917151
ABUW_3702		hypothetical protein			1.89127			0.878352	0.060198	0.0389429	0.90169	0.939135
ABUW_3708	yomI	transglycosylase SLT domain protein				0.996696		0.757272	0.561111	0.671825	0.00874175	0.994523
ABUW_3709	srpG	cysteine synthase A				-0.693471		0.779639	0.994765	0.518702	0.0427567	0.985578
ABUW_3720		hypothetical protein			-2.05053			0.110568	0.218356	0.0410453	0.342824	0.900541
ABUW_3724	rimN	protein YrdC				-1.05269		0.0670767	0.0601667	0.36583	0.00190516	0.939135
ABUW_3726	ycfQ	transcriptional regulator, TetR family		0.806457				0.201908	0.0130213	0.164584	0.0858208	0.920267
ABUW_3727	nepI	major facilitator superfamily MFS_1		0.8049		1.2107		0.289326	0.0344808	0.308244	0.00298682	0.393776
ABUW_3730		lipoprotein, putative		1.72791		1.86436		0.599834	0.000212182	0.301052	0.000247992	0.72794
ABUW_3731	atpC	ATP synthase F1, epsilon subunit		1.82875				0.137904	0.0162334	0.910588	0.494292	0.939135
ABUW_3732	atpD	ATP synthase F1, beta subunit		2.17706				0.161497	0.00681643	0.810525	0.600252	0.939135
ABUW_3733	atpG	ATP synthase F1, gamma subunit AtpG		2.44312				0.17047	0.0109296	0.624549	0.721853	0.940337
ABUW_3734	atpA	ATP synthase F1, alpha subunit		2.42618				0.128645	0.0108253	0.757171	0.834316	0.940337
ABUW_3735	atpH	ATP synthase F1, delta subunit		2.60093				0.112981	0.0158202	0.702244	0.903926	0.940337
ABUW_3736	atpF	ATP synthase F0, B subunit		2.45644				0.0661515	0.0323455	0.62201	0.662868	0.944093
ABUW_3737	atpE	ATP synthase F0, C subunit		2.40811				0.0602516	0.029359	0.618594	0.674115	0.958032
ABUW_3738	atpB	ATP synthase F0, A subunit		2.16073				0.0789407	0.0334186	0.669725	0.355447	0.977329
ABUW_3739	atpI	ATP synthase F0, I subunit	-1.71442			1.5377		0.00605403	0.120841	0.414928	0.00292326	0.900461
ABUW_3740	znuA	high affinity Zn transport protein	-0.695273					0.0277849	0.442301	0.247085	0.805642	0.821118
ABUW_3744	rhtB	homoserine/homoserine lactone efflux protein				1.03189		0.842111	0.945233	0.233313	0.00292326	0.900541
ABUW_3753	yqjI	putative transcriptional regulator				1.11606		0.151842	0.12668	0.611017	0.0320985	0.939135
ABUW_3755	guaA	GMP synthase				1.37432		0.0547998	0.073192	0.469442	0.038619	0.985151
ABUW_3759		hypothetical protein			1.10286	1.2756		0.1315	0.0643475	0.0321915	0.0133475	0.987814
ABUW_3769		polyketide cyclase/dehydrase family		1.06375				0.118611	0.0237202	0.849126	0.907684	0.994523
ABUW_3770	dhbF	amino acid adenylation		1.38034				0.119849	0.00580323	0.923877	0.939593	0.976179
ABUW_3772	fadE25	acyl-CoA dehydrogenase		2.06968				0.0576504	0.0369022	0.934877	0.987288	0.992309
ABUW_3773	fadD32	acyl-CoA synthetase/AMP-acid ligase		1.91845				0.0604475	0.0428938	0.97795	0.742809	0.971738
ABUW_3779	fadB1	short-chain enoyl-CoA hydratase		-1.50927		-1.81379		0.963181	0.0414048	0.994381	0.0264279	0.939135
ABUW_3780	mmgC	acyl-CoA dehydrogenase		-1.83501				0.946749	0.0297025	0.960509	0.102724	0.909644
ABUW_3781	acsA	acetyl-coenzyme A synthetase		-2.51962				0.987184	0.0169951	0.713788	0.161371	0.890389
ABUW_3782	mmsB	3-hydroxyisobutyrate dehydrogenase		-2.57617				0.895582	0.0118723	0.46836	0.151192	0.900541
ABUW_3783	mmsA	methylmalonate-semialdehyde dehydrogenase		-2.48273				0.907586	0.0144636	0.555364	0.176432	0.906171
ABUW_3791		hypothetical protein	1.90907	2.24951				0.043896	0.005339	0.668749	0.419111	0.421621
ABUW_3793		hypothetical protein		-0.861993				0.844863	0.0445946	0.893925	0.119019	0.985363
ABUW_3796		hypothetical protein			2.33658			0.775393	0.980854	0.0114654	0.839618	0.942308
ABUW_3798		short-chain dehydrogenase/reductase SDR		-3.50328				0.0558818	5.75698e-09	0.940838	0.131658	0.939135
ABUW_3801		hypothetical protein				1.78172		0.438207	0.544177	0.562628	0.0291455	0.940337
ABUW_3805		hypothetical protein			1.07397			0.78845	0.538093	0.0290355	0.665436	0.939135
ABUW_3806	acnA	2-methylisocitrate dehydratase, Fe/S-dependent			-1.13238	-1.40586		0.998941	0.0845961	0.0429204	0.0111023	0.939135
ABUW_3807	prpC	2-methylcitrate synthase				-1.42694		0.864021	0.101907	0.115929	0.0101564	0.939135
ABUW_3808	prpB	methylisocitrate lyase				-1.33063		0.659776	0.142792	0.439614	0.0103607	0.940337
ABUW_3809	ydhC	transcriptional regulator, GntR family		-1.46133				0.960344	0.0182545	0.990157	0.745903	0.837986
ABUW_3812	lldD	L-lactate dehydrogenase (cytochrome)			-0.890037			0.5514	0.400585	0.00765566	0.547729	0.900541
ABUW_3821	arnB	Spore coat polysaccharide biosynthesis protein spsC		1.30297				0.0631396	0.00403422	0.884422	0.919241	0.900541
ABUW_3822	epsM	Bacterial transferase hexapeptide (three repeats) family protein		1.52116				0.0866838	0.023788	0.259841	0.51254	0.939135
ABUW_3823	epsL	putative UDP-galactose phosphate transferase (WeeH)		1.63503				0.0755545	0.0081536	0.551981	0.748724	0.900541
ABUW_3824		family 1 glycosyl transferase		1.60557				0.122668	0.0183492	0.509772	0.893164	0.939135
ABUW_3825		hypothetical protein		1.42301				0.429248	0.0325662	0.962524	0.954954	0.940337
ABUW_3826		family 1 glycosyl transferase		1.00511				0.0731218	0.0153941	0.707109	0.923882	0.985363
ABUW_3830	vipA	UDP-glucose/GDP-mannose dehydrogenase				0.835666		0.0589473	0.892357	0.411852	0.0131247	0.985151
ABUW_3831	epsA	polysaccharide export protein	-1.41251					0.030934	0.117585	0.659671	0.362235	0.981218
ABUW_3832	ptp	protein-tyrosine-phosphatase ptp	-1.61624					0.0302614	0.268106	0.822673	0.239321	0.940337
ABUW_3834	fkpA	peptidyl-prolyl cis-trans isomerase Mip		0.753576				0.632931	0.0446265	0.163382	0.923559	0.684652
ABUW_3837	ampD	N-acetylmuramoyl-L-alanine amidase, family 2		0.888904				0.342751	0.0218214	0.166055	0.0841064	0.971738
ABUW_3838	nadC	nicotinate-nucleotide diphosphorylase	-1.23798	1.80931		2.01902		0.0268998	0.000103752	0.730744	0.000131947	0.652616
ABUW_3839		hypothetical protein		5.36994				0.402118	7.61512e-06	0.519049	0.0731339	0.170929
ABUW_3843	paaE	putative oxidoreductase		-1.5923	-1.86582			0.42722	0.0143438	0.014509	0.57471	0.837986
ABUW_3846	dsbA	thiol:disulfide interchange protein DsbA		2.10111	1.23169			0.995279	0.000128924	0.0211509	0.98919	0.463565
ABUW_3849	yciK	short chain dehydrogenase			1.46127	-1.26795		0.74139	0.932683	0.0290355	0.0365764	0.96534
ABUW_3850		hypothetical protein		2.94791	1.20475	1.3743		0.442109	8.38171e-06	0.0290355	0.0185127	0.909644
ABUW_3851		hypothetical protein		9.00642	3.90907	5.09609		0.168781	1.66657e-09	0.00116916	6.26694e-07	0.684652
ABUW_3852	argA	amino-acid N-acetyltransferase		2.28096				0.38107	4.62586e-06	0.903837	0.448652	0.521126
ABUW_3853	ssuA	aliphatic sulfonates-binding protein		2.38728				0.269222	0.0320518	0.975217	0.989649	0.939889
ABUW_3854	ssuA	aliphatic sulfonates-binding protein		1.42868				0.423139	0.0405152	0.960509	0.990227	0.896849
ABUW_3855	ssuD	alkanesulfonate monooxygenase		1.85472				0.245623	0.0187599	0.864411	0.831055	0.942308
ABUW_3856	ssuC	aliphatic sulfonates transport permease protein SsuC		1.91183				0.123699	0.00940287	0.658107	0.810904	0.752272
ABUW_3865	yieF	putative flavoprotein			1.44566			0.603744	0.130359	0.0281754	0.120678	0.98306
ABUW_3866		hypothetical protein			1.28295			0.496911	0.994765	0.0151293	0.843898	0.98306
ABUW_3872	rotA	peptidyl-prolyl cis-trans isomerase		1.34428				0.349592	0.0014323	0.181188	0.105039	0.740633
ABUW_3873	lip2	esterase		0.75836	0.724204			0.156544	0.00617564	0.0201366	0.32361	0.754035
ABUW_3874		lipoprotein, putative		2.37337				0.260112	0.00165807	0.251021	0.54826	0.955106
ABUW_3875		lipoprotein, putative		3.2908				0.479584	2.89467e-05	0.0916646	0.890197	0.564821
ABUW_3876		metallo-beta-lactamase family protein				-0.670393		0.248098	0.0638862	0.956134	0.0340605	0.189646
ABUW_3877	yafC	putative transcriptional regulator				0.68549		0.459454	0.163663	0.349033	0.0212455	0.984149
ABUW_3878	grpE	co-chaperone GrpE		-1.15551		1.32861		0.3536	0.0391598	0.0517535	0.0497067	0.875674
ABUW_3883	mltB	transglycosylase		0.891837				0.329236	0.0111249	0.778418	0.839618	0.72794
ABUW_3886	purE	phosphoribosylaminoimidazole carboxylase, catalytic subunit				0.943509		0.0547998	0.724506	0.103292	0.0232644	0.900541
ABUW_3889		low temperature requirement protein LtrA				-0.532667		0.754223	0.755404	0.449111	0.0388774	0.98306
ABUW_3891	alx	integral membrane protein TerC			-0.762568			0.417698	0.116114	0.0424757	0.617767	0.768173
ABUW_3892		lipoprotein, putative				1.20906		0.952912	0.689116	0.781225	0.0224692	0.837986
ABUW_3895	guaD	guanine deaminase		0.744013				0.252511	0.00196816	0.89653	0.495558	0.900541
ABUW_3898	ymgE	transglycosylase-associated protein		-1.60057	1.75916	-1.90246		0.545654	0.0105859	0.0290355	0.00482166	0.909644
ABUW_3902	mnmE	tRNA modification GTPase TrmE				0.942766		0.292617	0.150227	0.139376	0.00275708	0.985151
ABUW_3904	yidD	hypothetical protein		1.74969		2.38177		0.0576504	0.0485411	0.499111	0.0304663	0.931431
ABUW_3905	rnpA	ribonuclease P protein component	-2.53115			2.43598		0.0335932	0.208668	0.620009	0.0286862	0.944871
ABUW_3906	rpmH	ribosomal protein L34	-2.65696					0.0277849	0.127604	0.86875	0.0530967	0.940337
ABUW_4001		Replicase				1.78616		0.186788	0.688703	0.404915	0.00478534	0.970397
ABUW_4007		hypothetical protein		-0.804087		2.11071		0.313197	0.0263655	0.64525	4.03261e-06	0.99937
ABUW_4008		hypothetical protein				2.18109		0.269248	0.561862	0.320327	5.4963e-06	0.871407
ABUW_4009		hypothetical protein				2.14051		0.551086	0.855939	0.823317	0.000421467	0.72794
ABUW_4010		hypothetical protein				2.13371		0.538918	0.745506	0.345285	0.000710787	0.939135
ABUW_4012		Thermonuclease protein		-0.711459	-0.87295	0.742243		0.350987	0.0209541	0.0201366	0.0241349	0.973076
ABUW_4013	hvrA	Putative DNA binding protein			-0.745227			0.516712	0.476498	0.0389429	0.54826	0.97741
ABUW_4015		hypothetical protein				0.873077		0.199995	0.365553	0.760311	0.00975427	0.939135
ABUW_4016		hypothetical protein				1.06402		0.210344	0.813191	0.628893	0.00118532	0.946093
ABUW_4017		hypothetical protein				0.795091		0.910593	0.892945	0.857162	0.022561	0.896633
ABUW_4018		#N/A				1.61328		0.660928	0.153021	0.86937	0.00210346	0.805474
ABUW_4020		hypothetical protein			1.611			0.643111	0.678161	0.0260018	0.985224	0.912152
ABUW_4021		hypothetical protein		-1.56202		4.55405		0.270185	0.0439859	0.473575	1.12918e-06	0.981218
ABUW_4022		#N/A				3.77532		0.988056	0.152944	0.36815	9.58021e-06	0.940132
ABUW_4023	sopA	Protein incC				1.94075		0.184828	0.609822	0.406888	0.00216024	0.963213
ABUW_4024		Transcriptional repressor protein				1.8652		0.266102	0.131673	0.704616	0.000740973	0.976539
ABUW_4025		hypothetical protein		-0.922295		2.66348		0.394338	0.00745904	0.505204	2.17394e-07	0.939135
ABUW_4026		hypothetical protein				2.30258		0.676584	0.318604	0.493067	9.15316e-06	0.939135
ABUW_4027		hypothetical protein				1.97305		0.479332	0.817119	0.998695	0.0158027	0.99937
ABUW_4028		Putative tellurique resistant protein				2.47956		0.403849	0.888871	0.618256	0.000199879	0.976179
ABUW_4029		hypothetical protein				1.44439		0.349727	0.524058	0.351077	0.023916	0.900541
ABUW_4030		hypothetical protein				2.82064		0.281303	0.256189	0.531221	0.0101839	0.991713
ABUW_4037		DNA-binding protein		-1.16996				0.476972	0.016664	0.370425	0.296613	0.997296
ABUW_4038		hypothetical protein		-0.927392				0.183374	0.0398572	0.216522	0.475109	0.967867
ABUW_4039		hypothetical protein		-2.09035		2.44527		0.921152	0.0044615	0.980842	0.00174243	0.940337
ABUW_4040		hypothetical protein				2.28498		0.238619	0.549379	0.564342	4.7061e-05	0.990986
ABUW_4041		hypothetical protein				2.2578		0.922311	0.191498	0.787569	0.000199879	0.939135
ABUW_4042		hypothetical protein		-1.65007		3.14651		0.0833757	0.00243468	0.197058	3.02195e-06	0.866363
ABUW_4043		#N/A				3.35823		0.893784	0.393548	0.746438	2.1925e-05	0.940337
ABUW_4045		hypothetical protein				2.97511		0.595357	0.785164	0.505524	9.77005e-07	0.971738
ABUW_4048	folP-A	dihydropteroate synthase				-0.870059		0.125106	0.332493	0.107786	0.0356741	0.98306
ABUW_4049	qacF	cation/cationic drug membrane transport protein	0.882696		-0.614426	-0.749334		0.0183458	0.423523	0.0493779	0.0256063	0.994523
ABUW_4050	dhfrIII	dihydrofolate reductase	0.890636					0.0222731	0.185364	0.715413	0.165124	0.900541
ABUW_4060		2"-aminoglycoside nucleotidyltransferase AadB		-1.08063				0.375208	0.0276505	0.380532	0.0975306	0.745932
ABUW_4065		#N/A		-1.06906				0.850623	0.0435646	0.542766	0.192206	0.939135
ABUW_4066		hypothetical protein				1.08742		0.956433	0.317493	0.493067	0.0235904	0.939135
ABUW_4068		hypothetical protein				3.29788		0.642011	0.107341	0.574258	7.92993e-05	0.984149
ABUW_4069		hypothetical protein				2.56413		0.193754	0.812782	0.905764	0.00777177	0.994523
ABUW_4070		hypothetical protein		-1.78975		1.60243		0.120416	0.0338116	0.676759	0.00427189	0.940337
ABUW_4071		hypothetical protein		-3.22527		4.55759		0.0555766	0.00116359	0.0740915	3.63431e-06	0.939135
ABUW_4072		hypothetical protein		-2.84344		2.9078		0.825215	0.00911019	0.134331	8.83762e-05	0.931431
ABUW_4074		hypothetical protein		-1.25318		1.02686		0.16209	0.0283033	0.306067	0.00869788	0.521126
ABUW_4079		hypothetical protein	1.52391					0.0142588	0.431478	0.976576	0.655053	0.939135
ABUW_4080		hypothetical protein	2.35622			1.14878		0.0233433	0.966068	0.370877	0.0469693	0.815642
ABUW_4082		hypothetical protein		-2.38771				0.888679	0.00442996	0.846744	0.391642	0.939135
ABUW_4083		hypothetical protein		-1.98643				0.285195	0.0126866	0.829857	0.0611687	0.876266
ABUW_4084		hypothetical protein				1.1149		0.998856	0.175279	0.632375	0.018219	0.99937
ABUW_4086		Transposase				1.13347		0.956433	0.704091	0.860208	0.00488199	0.898807
ABUW_4090		hypothetical protein				2.27302		0.911308	0.620198	0.490577	0.00464989	0.939135
ABUW_4091		hypothetical protein				2.06994		0.676584	0.0863719	0.420799	0.000171547	0.939135
ABUW_4092		resolvase		-1.0787		1.14357		0.274193	0.0140309	0.953662	0.0220141	0.876266
ABUW_4093		hypothetical protein				1.42583		0.207682	0.958224	0.373744	0.00563979	0.998098
ABUW_4094		hypothetical protein				1.73952		0.0926519	0.460467	0.121737	0.00275708	0.939135
ABUW_4095		Soluble lytic murein transglycosylase				1.18063		0.131803	0.980303	0.462493	0.0401058	0.985578
ABUW_4096		hypothetical protein	-1.60644	-1.79828				0.00946222	0.00057458	0.430162	0.075651	0.96534
ABUW_4097		hypothetical protein	-1.33911	-1.06607				0.0123047	0.00955357	0.350379	0.0858614	0.991023
ABUW_4098		TraL		-0.998164				0.131803	0.00673132	0.134331	0.165114	0.939135
ABUW_4108		conjugative transfer protein				1.10857		0.850623	0.107842	0.831491	0.0427185	0.874353
ABUW_4113		hypothetical protein				1.71721		0.883441	0.722417	0.481969	0.0311637	0.906171
ABUW_4117		hypothetical protein				1.01188		0.780724	0.0790841	0.211746	0.0457347	0.910614
ABUW_4118	samB	RumB				1.49923		0.84992	0.256873	0.386705	0.00869788	0.926199
ABUW_4119		#N/A				2.34938		0.750896	0.807011	0.658107	0.0497338	0.939135
ABUW_4120		hypothetical protein		2.10283		1.96849		0.393536	0.0003092	0.142245	0.000458499	0.754035
ABUW_4121		hypothetical protein		-1.78291				0.402724	8.92669e-06	0.250761	0.0724779	0.900541
ABUW_4122		hypothetical protein		-1.13077				0.0864214	0.00526541	0.824553	0.288298	0.940337
ABUW_4123		hypothetical protein		-1.70469		3.82222		0.976392	0.0191484	0.781225	8.86915e-08	0.96207
ABUW_5005		hypothetical protein				2.56653		0.594575	0.309235	0.563381	0.00562094	0.939135
ABUW_5006		hypothetical protein			1.4506			0.150027	0.0968456	0.0376819	0.742165	0.991023
ABUW_5007		hypothetical protein			1.46121			0.143414	0.146553	0.0290355	0.919241	0.985151
ABUW_5008	btuB	TonB-dependent receptor protein				1.0581		0.119182	0.296659	0.125686	0.00602828	0.473029
ABUW_5009		#N/A				2.1957		0.115437	0.4672	0.759713	3.63084e-05	0.976179
ABUW_5010		hypothetical protein	-0.794999			0.881164		0.0464825	0.645349	0.765108	0.0237338	0.947555
ABUW_5014		hypothetical protein				1.48457		0.209221	0.691782	0.703776	0.0283417	0.985151
ABUW_6001		replication protein				1.20627		0.229703	0.180288	0.529304	0.0180324	0.940337
ABUW_6003		hypothetical protein		-1.1328				0.103851	0.0133703	0.758912	0.763798	0.939135
