# Supplementary material for: Polymyxins Bind to the Cell Surface of Unculturable Acinetobacter baumannii and Cause Unique Dependent Resistance
Source: Adv Sci (Weinh). 2020 Jun 8;7(15):2000704. doi: 10.1002/advs.202000704 (PMC7403960; doi:10.1002/advs.202000704)
Supplement: Supplementary file 5 — Supplemental Excel 2 [file ADVS-7-2000704-s005.xlsx]

## Sheet: Dataset S2
Dataset S2. Differentially abundant metabolites in 5075S, 5075R and 5075D with and without colistin treatment.
One-way ANOVA, two-tail, Fisher’s LSD post-hoc test, FC ≥ 2, FDR-adjusted P ≤ 0.05, F-test > 2.773, degree of freedom = 23										Log2 Fold change								Fisher’s LSD post-hoc test
PeakID	KEGG ID	Mass	Retention time	Formula	Isomers	Putative metabolite	Confidence	Map	Pathway	5075D vs 5075R	5075D vs 5075S	5075R vs 5075S	5075D+colistin vs 5075D	5075R+colistin vs 5075R	5075S+colistin vs 5075S	F statistic	Benjamini–Hochberg adjusted P-value from one-way ANOVA (two tail)	5075D vs 5075R	5075D vs 5075S	5075R vs 5075S	5075D+colistin vs 5075D	5075R+colistin vs 5075R	5075S+colistin vs 5075S
n1452	C01042	175.048	14.0045	C6H9NO5	6	N-Acetyl-L-aspartate	10	Amino Acid Metabolism	Alanine and aspartate metabolism	-1.93203	-2.51739	-0.585363	-0.300644	-0.221521	-0.812015	11.303	9.59855e-05	TRUE	TRUE	FALSE	FALSE	FALSE	FALSE
n591	C00049	133.038	14.2696	C4H7NO4	4	L-Aspartate	10	Amino Acid Metabolism	Alanine and aspartate metabolism__Arginine and proline metabolism__Glycine, serine and threonine metabolism__Lysine biosynthesis__Arginine and proline metabolism__Histidine metabolism__beta-Alanine metabolism__Cyanoamino acid metabolism__Carbon fixation	-0.810506	-0.936284	-0.125778	0.00957553	-0.265905	-1.0505	6.46178	0.00196644	TRUE	TRUE	FALSE	FALSE	FALSE	TRUE
p2231	C00041	89.0477	14.2598	C3H7NO2	9	L-Alanine	10	Amino Acid Metabolism	Alanine and aspartate metabolism__Cysteine metabolism__Taurine and hypotaurine metabolism__Selenoamino acid metabolism__D-Alanine metabolism__Carbon fixation__Reductive carboxylate cycle (CO2 fixation)	0.894748	0.584345	-0.310404	-0.173405	0.00249708	-0.377742	7.81057	0.00073925	TRUE	TRUE	FALSE	FALSE	FALSE	FALSE
p2854	C06455	111.993	13.7057	CH5O4P	2	Hydroxymethylphosphonate	8	Amino Acid Metabolism	Aminophosphonate metabolism	0.982782	1.64983	0.667052	-0.658428	-0.291084	-0.211264	13.9277	2.95267e-05	TRUE	TRUE	TRUE	TRUE	FALSE	FALSE
p2329	C01035	145.085	14.4756	C5H11N3O2	3	4-Guanidinobutanoate	10	Amino Acid Metabolism	Arginine and proline metabolism	-0.44135	0.217126	0.658476	-0.391589	-0.672836	1.01235	3.2971	0.0346048	FALSE	FALSE	FALSE	FALSE	FALSE	TRUE
p1280	C03296	274.128	14.4301	C10H18N4O5	10	N2-Succinyl-L-arginine	8	Amino Acid Metabolism	Arginine and proline metabolism	-1.19035	-1.97782	-0.787463	0.377375	0.517501	-0.247514	10.3752	0.000153479	TRUE	TRUE	TRUE	FALSE	FALSE	FALSE
p1585	C03415	232.106	14.5997	C9H16N2O5	10	N2-Succinyl-L-ornithine	8	Amino Acid Metabolism	Arginine and proline metabolism	-0.0342775	-1.54176	-1.50748	-0.94091	-0.329483	0.500548	20.7342	3.00376e-06	FALSE	TRUE	TRUE	TRUE	FALSE	FALSE
p1973	C05936	129.079	6.97191	C6H11NO2	12	N4-Acetylaminobutanal	8	Amino Acid Metabolism	Arginine and proline metabolism	0.422599	0.206516	-0.216083	0.861881	0.105735	-0.643096	12.4543	5.5663e-05	FALSE	FALSE	FALSE	TRUE	FALSE	TRUE
p446	C00437	174.1	14.5398	C7H14N2O3	8	N-Acetylornithine	6	Amino Acid Metabolism	Arginine and proline metabolism	0.0994752	-0.895898	-0.995373	-0.845175	-0.00976609	0.014572	10.7865	0.000124047	FALSE	TRUE	TRUE	TRUE	FALSE	FALSE
p1843	C03406	290.123	15.8504	C10H18N4O6	8	N-(L-Arginino)succinate	6	Amino Acid Metabolism	Arginine and proline metabolism__Alanine and aspartate metabolism	-0.928949	-1.82089	-0.891941	-5.75897	-0.304422	-1.03763	90.6571	1.72714e-10	FALSE	TRUE	TRUE	TRUE	FALSE	TRUE
p1943	C00062	174.112	25.7781	C6H14N4O2	2	L-Arginine	10	Amino Acid Metabolism	Arginine and proline metabolism__Clavulanic acid biosynthesis__D-Arginine and D-ornithine metabolism	0.158258	0.250778	0.0925193	-0.812919	-0.504618	0.659734	4.12857	0.0148716	FALSE	FALSE	FALSE	TRUE	FALSE	TRUE
p2189	C00077	132.09	22.3164	C5H12N2O2	6	L-Ornithine	10	Amino Acid Metabolism	Arginine and proline metabolism__D-Arginine and D-ornithine metabolism__Glutathione metabolism	1.39176	0.385312	-1.00645	-2.05777	-1.41701	0.00140781	18.0591	6.62351e-06	TRUE	FALSE	TRUE	TRUE	TRUE	FALSE
p511	C00025	147.053	13.8935	C5H9NO4	15	L-Glutamate	8	Amino Acid Metabolism	Arginine and proline metabolism__Glutamate metabolism__Histidine metabolism__D-Glutamine and D-glutamate metabolism__Glutathione metabolism_Butanoate metabolism_C5-Branched dibasic acid metabolism_Porphyrin and chlorophyll metabolism_Nitrogen metabolism	-1.03672	-1.21297	-0.17625	-0.239968	0.105212	-0.475611	13.4064	3.58241e-05	TRUE	TRUE	FALSE	FALSE	FALSE	FALSE
p1762	C00019	398.137	16.0496	C15H22N6O5S	1	S-Adenosyl-L-methionine	10	Amino Acid Metabolism	Arginine and proline metabolism__Methionine metabolism__Zeatin biosynthesis	1.36943	0.474181	-0.895247	-1.77033	0.89904	0.0751872	22.445	1.90584e-06	TRUE	TRUE	TRUE	TRUE	TRUE	FALSE
p2735	C05340	245.149	15.996	C9H19N5O3	4	beta-Alanyl-L-arginine	8	Amino Acid Metabolism	beta-Alanine metabolism	-2.17963	-1.41295	0.766674	0.123891	-0.57793	-1.27782	58.4201	3.40518e-09	TRUE	TRUE	TRUE	FALSE	TRUE	TRUE
p2802	C05341	217.143	16.0143	C9H19N3O3	5	beta-Alanyl-L-lysine	8	Amino Acid Metabolism	beta-Alanine metabolism	-2.05633	-1.85491	0.201425	0.54851	-0.223011	-1.53081	23.7249	1.34696e-06	TRUE	TRUE	FALSE	FALSE	FALSE	TRUE
p2043	C05526	426.088	16.0809	C13H22N4O8S2	2	S-glutathionyl-L-cysteine	8	Amino Acid Metabolism	Cysteine metabolism	-0.777041	-1.34543	-0.568387	-1.42114	-0.43204	-1.08538	10.512	0.000143707	FALSE	TRUE	FALSE	TRUE	FALSE	TRUE
n692	C00993	160.085	10.4818	C6H12N2O3	7	D-Alanyl-D-alanine	8	Amino Acid Metabolism	D-Alanine metabolism__Peptidoglycan biosynthesis	1.16049	1.52282	0.362326	-2.26864	-0.487098	-1.40266	16.4338	1.13825e-05	TRUE	TRUE	FALSE	TRUE	FALSE	TRUE
p2988	C03771	173.08	13.7624	C6H11N3O3	1	5-Guanidino-2-oxopentanoate	8	Amino Acid Metabolism	D-Arginine and D-ornithine metabolism	-0.423614	-0.78665	-0.363036	-0.986741	-0.0567851	0.264806	14.8382	2.01341e-05	FALSE	TRUE	FALSE	TRUE	FALSE	FALSE
p2757	C00819	146.069	11.6133	C5H10N2O3	7	D-Glutamine	8	Amino Acid Metabolism	D-Glutamine and D-glutamate metabolism	0.813527	1.2064	0.392876	-1.93379	-0.911267	-1.13988	28.5076	4.05326e-07	TRUE	TRUE	FALSE	TRUE	TRUE	TRUE
n845	C01050	679.103	15.1773	C20H31N3O19P2	2	UDP-N-acetylmuramate	8	Amino Acid Metabolism	D-Glutamine and D-glutamate metabolism__Aminosugars metabolism__Peptidoglycan biosynthesis	0.604281	-0.0491434	-0.653425	-0.252763	0.306456	0.42823	6.84324	0.0014604	TRUE	FALSE	TRUE	FALSE	FALSE	TRUE
n1634	C00692	879.182	16.8842	C28H43N5O23P2	1	UDP-N-acetylmuramoyl-L-alanyl-D-glutamate	8	Amino Acid Metabolism	D-Glutamine and D-glutamate metabolism__Peptidoglycan biosynthesis	-0.0534141	0.298087	0.351501	-0.929869	-0.111677	0.342849	5.96234	0.00290714	FALSE	FALSE	FALSE	TRUE	FALSE	FALSE
n1181	C01087	148.037	14.7004	C5H8O5	16	(R)-2-Hydroxyglutarate	8	Amino Acid Metabolism	glutamate degradation V (via hydroxyglutarate)	0.376352	-0.311043	-0.687395	-0.668948	0.972205	-0.93983	9.33456	0.000273163	FALSE	FALSE	TRUE	TRUE	TRUE	TRUE
p2479	C00140	221.09	11.189	C8H15NO6	8	N-Acetyl-D-glucosamine	6	Amino Acid Metabolism	Glutamate metabolism__Aminosugars metabolism	0.415224	0.766559	0.351335	-0.0575734	-0.366846	0.224684	5.48578	0.00431495	FALSE	TRUE	FALSE	FALSE	FALSE	FALSE
n233	C00051	307.084	13.4365	C10H17N3O6S	3	Glutathione	8	Amino Acid Metabolism	Glutamate metabolism__Cysteine metabolism__Glutathione metabolism	-1.12531	-2.53076	-1.40546	-1.85596	0.0781252	-1.01246	36.3144	8.85794e-08	TRUE	TRUE	TRUE	TRUE	FALSE	TRUE
p2046	C00127	612.152	16.4141	C20H32N6O12S2	1	Glutathione disulfide	8	Amino Acid Metabolism	Glutamate metabolism__Glutathione metabolism	-1.29162	-1.87394	-0.582317	-1.74977	-0.209795	-1.13759	20.7015	3.01848e-06	TRUE	TRUE	FALSE	TRUE	FALSE	TRUE
p444	C00064	146.069	14.4768	C5H10N2O3	7	L-Glutamine	8	Amino Acid Metabolism	Glutamate metabolism__Purine metabolism__Pyrimidine metabolism__D-Glutamine and D-glutamate metabolism__Nitrogen metabolism	-0.715699	-1.54394	-0.828241	-1.04192	-0.430679	-0.832008	4.80609	0.00788723	FALSE	TRUE	FALSE	FALSE	FALSE	FALSE
p1	C00719	117.079	10.5293	C5H11NO2	17	Betaine	10	Amino Acid Metabolism	Glycine, serine and threonine metabolism	0.571029	1.88906	1.31804	-1.31858	-1.37095	0.32618	5.66835	0.00369089	FALSE	TRUE	TRUE	TRUE	TRUE	FALSE
p2387	C00300	131.069	14.0768	C4H9N3O2	2	Creatine	10	Amino Acid Metabolism	Glycine, serine and threonine metabolism__Arginine and proline metabolism	-2.20876	-1.28302	0.925742	-0.599163	-0.711143	-0.696068	9.93827	0.000191874	TRUE	TRUE	TRUE	FALSE	FALSE	FALSE
n1632	C00168	104.011	15.3741	C3H4O4	3	Hydroxypyruvate	8	Amino Acid Metabolism	Glycine, serine and threonine metabolism__Glyoxylate and dicarboxylate metabolism	0.242513	0.742222	0.499708	-0.234973	-0.210806	0.0323392	5.27188	0.00520613	FALSE	TRUE	TRUE	FALSE	FALSE	FALSE
p1829	C00065	105.043	15.3817	C3H7NO3	4	L-Serine	8	Amino Acid Metabolism	Glycine, serine and threonine metabolism__Methionine metabolism__Cysteine metabolism__Cyanoamino acid metabolism__Sphingolipid metabolism__Methane metabolism__Sulfur metabolism	0.448927	-0.483638	-0.932565	-1.07511	-0.462195	-1.74346	3.46848	0.0289798	FALSE	FALSE	FALSE	TRUE	FALSE	TRUE
p1770	C00188	119.058	13.9786	C4H9NO3	11	L-Threonine	10	Amino Acid Metabolism	Glycine, serine and threonine metabolism__Valine, leucine and isoleucine biosynthesis__Porphyrin and chlorophyll metabolism	1.20778	0.940315	-0.267464	-1.22879	-0.192112	-0.702665	18.152	6.41581e-06	TRUE	TRUE	FALSE	TRUE	FALSE	TRUE
p2756	C03680	156.054	10.4851	C6H8N2O3	4	4-Imidazolone-5-propanoate	8	Amino Acid Metabolism	Histidine metabolism	-0.929225	-0.840132	0.0890936	-0.378819	-0.360432	-0.980981	14.3656	2.45118e-05	TRUE	TRUE	FALSE	FALSE	FALSE	TRUE
p3107	C03277	154.038	9.98985	C6H6N2O3	2	Imidazol-5-yl-pyruvate	8	Amino Acid Metabolism	Histidine metabolism	0.183314	0.424322	0.241008	-1.47787	-0.444592	-0.477819	11.0619	0.000107045	FALSE	FALSE	FALSE	TRUE	FALSE	FALSE
p2966	C05829	190.059	10.642	C6H10N2O5	7	N-Carbamyl-L-glutamate	8	Amino Acid Metabolism	Histidine metabolism	-6.18171	-6.87793	-0.696223	0	0.179226	0.393411	207.025	2.40024e-13	TRUE	TRUE	FALSE	FALSE	FALSE	FALSE
p1547	C00439	174.064	13.8369	C6H10N2O4	4	N-Formimino-L-glutamate	8	Amino Acid Metabolism	Histidine metabolism	-2.37944	-2.49238	-0.112939	-1.18905	0.126028	-2.29282	55.2647	4.69093e-09	TRUE	TRUE	FALSE	TRUE	FALSE	TRUE
p1273	C00135	155.07	13.9813	C6H9N3O2	6	L-Histidine	10	Amino Acid Metabolism	Histidine metabolism__beta-Alanine metabolism	-0.0826435	-0.0180628	0.0645807	-0.973369	-0.700883	-1.20895	9.69115	0.000220846	FALSE	FALSE	FALSE	TRUE	TRUE	TRUE
n958	C03871	189.064	13.5104	C7H11NO5	4	L-2-Amino-6-oxoheptanedioate	8	Amino Acid Metabolism	Lysine biosynthesis	-0.343787	-1.46256	-1.11877	-0.697131	1.23411	-1.2163	10.6852	0.000130618	FALSE	TRUE	TRUE	FALSE	TRUE	TRUE
p3023	C00666	190.095	17.6068	C7H14N2O4	9	LL-2,6-Diaminoheptanedioate	10	Amino Acid Metabolism	Lysine biosynthesis	-3.38927	-3.57846	-0.189192	0.0338756	0.401528	-1.37258	12.9388	4.44464e-05	TRUE	TRUE	FALSE	FALSE	FALSE	FALSE
n1207	C12986	203.079	13.0061	C8H13NO5	2	N2-Acetyl-L-aminoadipate	8	Amino Acid Metabolism	Lysine biosynthesis	-2.16188	-2.50375	-0.34187	0.114734	0.919538	-1.00029	38.3306	6.56873e-08	TRUE	TRUE	FALSE	FALSE	TRUE	TRUE
p2477	C12986	203.079	11.1915	C8H13NO5	2	N2-Acetyl-L-aminoadipate	6	Amino Acid Metabolism	Lysine biosynthesis	0.537013	0.785509	0.248496	-0.150543	-0.317552	0.198447	6.63652	0.00171255	TRUE	TRUE	FALSE	FALSE	FALSE	FALSE
p1796	C00047	146.106	23.2945	C6H14N2O2	8	L-Lysine	10	Amino Acid Metabolism	Lysine biosynthesis__Lysine degradation__Biotin metabolism__Alkaloid biosynthesis II	-0.83138	-0.239195	0.592185	-1.42052	-1.34976	-0.483373	16.394	1.15257e-05	TRUE	FALSE	FALSE	TRUE	TRUE	FALSE
p1274	C00956	161.069	14.0799	C6H11NO4	11	L-2-Aminoadipate	8	Amino Acid Metabolism	Lysine biosynthesis__Lysine degradation__Penicillin and cephalosporin biosynthesis	0.0113869	-0.305539	-0.316925	-0.495501	-0.0938579	-1.59667	5.87465	0.00311506	FALSE	FALSE	FALSE	FALSE	FALSE	TRUE
n1421	C04877	525.634	17.0019	C35H55N7O26P2	1	UDP-N-acetylmuramoyl-L-alanyl-D-gamma-glutamyl-meso-2,6- diaminopimelate	8	Amino Acid Metabolism	Lysine biosynthesis__Peptidoglycan biosynthesis	-0.685541	-0.766351	-0.0808093	2.27759	-0.013115	0.891883	20.7665	2.98984e-06	TRUE	TRUE	FALSE	TRUE	FALSE	TRUE
n1071	C04882	596.671	15.8789	C41H65N9O28P2	1	UDP-N-acetylmuramoyl-L-alanyl-D-glutamyl-6-carboxy-L-lysyl-D-alanyl- D-alanine	8	Amino Acid Metabolism	Lysine biosynthesis__Peptidoglycan biosynthesis	-1.06076	-1.02433	0.0364261	1.13438	-0.202998	-0.600767	4.43327	0.011092	TRUE	TRUE	FALSE	TRUE	FALSE	FALSE
p1977	C04092	127.063	6.97315	C6H9NO2	8	delta1-Piperideine-2-carboxylate	6	Amino Acid Metabolism	Lysine degradation	0.593307	0.610034	0.0167263	1.20429	0.318434	0.173879	9.4319	0.000258355	FALSE	FALSE	FALSE	TRUE	FALSE	FALSE
p2646	C00487	161.105	12.4293	C7H15NO3	2	L-Carnitine	10	Amino Acid Metabolism	Lysine degradation	-0.954196	-1.13072	-0.17652	-0.156088	-0.101516	-0.45022	6.15214	0.00249468	TRUE	TRUE	FALSE	FALSE	FALSE	FALSE
p2709	C03793	188.152	21.6938	C9H20N2O2	2	N6,N6,N6-Trimethyl-L-lysine	10	Amino Acid Metabolism	Lysine degradation	-0.690194	-0.732239	-0.0420453	-0.863466	0.385511	-1.11383	35.2686	1.00716e-07	TRUE	TRUE	FALSE	TRUE	FALSE	TRUE
p1831	C02727	188.116	14.2045	C8H16N2O3	12	N6-Acetyl-L-lysine	8	Amino Acid Metabolism	Lysine degradation	-2.11815	-2.14106	-0.022906	-0.647778	-0.334943	-0.300384	29.939	2.9814e-07	TRUE	TRUE	FALSE	FALSE	FALSE	FALSE
p1713	C00073	149.051	10.8983	C5H11NO2S	6	L-Methionine	10	Amino Acid Metabolism	Methionine metabolism	0.569322	0.584505	0.0151832	0.00556897	0.0346671	-0.157016	10.4597	0.000147474	TRUE	TRUE	FALSE	FALSE	FALSE	FALSE
p2030	C00021	384.122	12.5754	C14H20N6O5S	2	S-Adenosyl-L-homocysteine	10	Amino Acid Metabolism	Methionine metabolism	-0.599157	-0.486603	0.112554	-0.225004	-0.644717	0.0645838	7.20286	0.00112208	TRUE	TRUE	FALSE	FALSE	TRUE	FALSE
p2127	C03539	267.077	14.878	C9H17NO6S	1	S-Ribosyl-L-homocysteine	6	Amino Acid Metabolism	Methionine metabolism	-1.28657	-1.50259	-0.216014	-2.5214	-0.675126	0.753457	20.3025	3.39633e-06	FALSE	TRUE	FALSE	TRUE	FALSE	FALSE
n1532	C11588	184.074	5.91236	C9H12O4	11	cis-3-(Carboxy-ethyl)-3,5-cyclo-hexadiene-1,2-diol	8	Amino Acid Metabolism	Phenylalanine metabolism	0.205797	0.475387	0.26959	0.566947	0.0475508	0.345119	3.61645	0.0248223	FALSE	TRUE	FALSE	FALSE	FALSE	FALSE
p286	C05853	122.073	4.0259	C8H10O	17	Phenylethyl alcohol	6	Amino Acid Metabolism	Phenylalanine metabolism	0.375876	0.415704	0.039828	1.86037	0.298465	0.281058	9.42514	0.000258805	FALSE	FALSE	FALSE	TRUE	FALSE	FALSE
n434	C05629	150.068	4.39235	C9H10O2	22	Phenylpropanoate	6	Amino Acid Metabolism	Phenylalanine metabolism	-0.0295723	0.944806	0.974378	1.33561	0.0711829	0.723735	14.9968	1.91665e-05	FALSE	TRUE	TRUE	TRUE	FALSE	TRUE
p548	C00596	114.032	14.5747	C5H6O3	6	2-Hydroxy-2,4-pentadienoate	6	Amino Acid Metabolism	Phenylalanine metabolism__Benzoate degradation via hydroxylation__Biphenyl degradation__Toluene and xylene degradation__1,4-Dichlorobenzene degradation__Fluorene degradation__Carbazole degradation__Ethylbenzene degradation__Styrene degradation	-0.209653	-1.23985	-1.0302	0.402605	-1.04442	2.18949	4.57517	0.00974287	FALSE	FALSE	FALSE	FALSE	FALSE	FALSE
p2038	C00079	165.079	9.37176	C9H11NO2	11	L-Phenylalanine	10	Amino Acid Metabolism	Phenylalanine metabolism__Phenylalanine, tyrosine and tryptophan biosynthesis__Phenylpropanoid biosynthesis__Alkaloid biosynthesis II	1.05859	0.719594	-0.338999	-0.694559	-0.323171	0.258106	4.37416	0.0117413	TRUE	TRUE	FALSE	TRUE	FALSE	FALSE
n1222	C07086	136.052	4.52888	C8H8O2	23	Phenylacetic acid	8	Amino Acid Metabolism	Phenylalanine metabolism__Styrene degradation	-0.633855	-0.221082	0.412773	0.0897371	-0.0277226	-0.187173	4.47629	0.0106506	TRUE	FALSE	FALSE	FALSE	FALSE	FALSE
n1528	C02637	172.037	11.5211	C7H8O5	9	3-Dehydroshikimate	10	Amino Acid Metabolism	Phenylalanine, tyrosine and tryptophan biosynthesis	-0.466807	0.238793	0.705599	-0.289191	0.659217	-1.33586	26.9104	5.74178e-07	FALSE	FALSE	TRUE	FALSE	TRUE	TRUE
p2312	C05695	312.022	15.4729	C9H16N2O5Se	1	gamma-Glutamyl-Se-methylselenocysteine	8	Amino Acid Metabolism	Selenoamino acid metabolism	1.61583	1.68554	0.069709	-1.43651	0.22357	-0.725864	47.9353	1.2606e-08	TRUE	TRUE	FALSE	TRUE	FALSE	TRUE
p2955	C00954	175.063	8.29544	C10H9NO2	13	Indole-3-acetate	8	Amino Acid Metabolism	Tryptophan metabolism	0.632554	1.00559	0.37304	-0.217026	-0.464379	-0.265983	5.37933	0.00474038	TRUE	TRUE	FALSE	FALSE	FALSE	FALSE
p2886	C00078	204.09	11.0845	C11H12N2O2	10	L-Tryptophan	10	Amino Acid Metabolism	Tryptophan metabolism__Phenylalanine, tyrosine and tryptophan biosynthesis__Indole and ipecac alkaloid biosynthesis	1.18674	1.48824	0.301492	-0.458162	-0.297597	0.0820366	15.597	1.52542e-05	TRUE	TRUE	FALSE	FALSE	FALSE	FALSE
p1975	C04353	151.064	6.96068	C8H9NO2	20	(Z)-4-Hydroxyphenylacetaldehyde-oxime	6	Amino Acid Metabolism	Tyrosine metabolism	0.0543381	0.364713	0.310375	0.920817	0.0533903	0.00591956	7.00976	0.00129518	FALSE	FALSE	FALSE	TRUE	FALSE	FALSE
n1584	C03765	136.052	6.79507	C8H8O2	23	4-Hydroxyphenylacetaldehyde	8	Amino Acid Metabolism	Tyrosine metabolism__Alkaloid biosynthesis I	-0.424184	-0.0537049	0.370479	0.501423	-0.0830997	-0.124312	2.97665	0.0486736	TRUE	FALSE	FALSE	TRUE	FALSE	FALSE
p2057	C00082	181.074	12.5819	C9H11NO3	13	L-Tyrosine	10	Amino Acid Metabolism	Tyrosine metabolism__Phenylalanine, tyrosine and tryptophan biosynthesis__Novobiocin biosynthesis__Thiamine metabolism__Phenylpropanoid biosynthesis__Alkaloid biosynthesis I	0.833251	0.18644	-0.646811	0.303094	-0.23373	-0.288966	4.699	0.00868956	TRUE	FALSE	FALSE	FALSE	FALSE	FALSE
p1003	0	191.091	15.6992	C6H13N3O4	1	4-Hydroxycitrulline	8	Amino Acid Metabolism	Undefined	-3.9996	-4.58453	-0.584939	-0.756666	-0.104984	-1.43675	82.4902	3.06693e-10	TRUE	TRUE	FALSE	FALSE	FALSE	TRUE
p2451	0	254.127	19.8204	C12H18N2O4	5	Aldosine	6	Amino Acid Metabolism	Undefined	0.315655	0.569434	0.253779	0.325777	-0.109865	0.0271923	19.3005	4.40938e-06	TRUE	TRUE	TRUE	TRUE	FALSE	FALSE
p2946	C03404	195.09	5.31227	C10H13NO3	8	L-Tyrosine methyl ester	8	Amino Acid Metabolism	Undefined	0.0230425	0.465583	0.442541	-0.0873825	-0.606509	-0.0161211	3.11357	0.0422826	FALSE	FALSE	FALSE	FALSE	TRUE	FALSE
p2418	C04405	867.167	11.1111	C26H44N7O18P3S	4	(2S,3S)-3-Hydroxy-2-methylbutanoyl-CoA	8	Amino Acid Metabolism	Valine, leucine and isoleucine degradation	-0.00183908	-0.683729	-0.68189	-0.989503	-0.409413	0.622111	36.1098	8.98117e-08	FALSE	TRUE	TRUE	TRUE	FALSE	TRUE
n1146	C00233	130.063	5.10546	C6H10O3	25	4-Methyl-2-oxopentanoate	6	Amino Acid Metabolism	Valine, leucine and isoleucine degradation__Valine, leucine and isoleucine biosynthesis	0.714049	0.787802	0.0737527	1.801	0.099993	0.240913	22.1397	2.01704e-06	TRUE	TRUE	FALSE	TRUE	FALSE	FALSE
p1778	C00123	131.095	10.0552	C6H13NO2	16	L-Leucine	10	Amino Acid Metabolism	Valine, leucine and isoleucine degradation__Valine, leucine and isoleucine biosynthesis	0.235868	0.447613	0.211745	0.713349	-0.2588	0.376208	10.0813	0.000178365	FALSE	TRUE	FALSE	TRUE	FALSE	FALSE
p1936	C00407	131.095	10.5703	C6H13NO2	16	L-Isoleucine	10	Amino Acid Metabolism	Valine, leucine and isoleucine degradation__Valine, leucine and isoleucine biosynthesis__Alkaloid biosynthesis II	0.781486	0.704469	-0.0770169	0.0740663	-0.205107	0.224931	5.03027	0.00643066	TRUE	TRUE	FALSE	FALSE	FALSE	FALSE
n821	C00141	116.047	7.87504	C5H8O3	11	3-Methyl-2-oxobutanoic acid	6	Amino Acid Metabolism	Valine, leucine and isoleucine degradation__Valine, leucine and isoleucine biosynthesis__Pantothenate and CoA biosynthesis	0.343514	0.365802	0.0222881	-0.0836631	0.0743839	0.0408023	7.24453	0.00109176	TRUE	TRUE	FALSE	FALSE	FALSE	FALSE
n1358	C00183	117.079	11.8674	C5H11NO2	17	L-Valine	8	Amino Acid Metabolism	Valine, leucine and isoleucine degradation__Valine, leucine and isoleucine biosynthesis__Penicillin and cephalosporin biosynthesis__Propanoate metabolism__Pantothenate and CoA biosynthesis	1.0958	1.15958	0.063785	-0.52734	-0.192359	0.115946	26.8589	5.71708e-07	TRUE	TRUE	FALSE	TRUE	FALSE	FALSE
p1915	D01792	168.079	4.22674	C9H12O3	10	1,3,5-trimethoxybenzene	6	Biosynthesis of Secondary Metabolites	1,3,5-trimethoxybenzene biosynthesis	0.355823	0.280219	-0.0756039	1.75246	0.252291	0.190222	14.5417	2.27981e-05	FALSE	FALSE	FALSE	TRUE	FALSE	FALSE
p589	C06183	224.188	27.4594	C13H24N2O	3	Anapheline	6	Biosynthesis of Secondary Metabolites	Alkaloid biosynthesis II	0.386954	0.447189	0.0602352	-0.0728399	0.298101	0.166015	3.43086	0.0300215	TRUE	TRUE	FALSE	FALSE	TRUE	FALSE
p1410	C06177	155.095	27.5513	C8H13NO2	4	Retronecine	6	Biosynthesis of Secondary Metabolites	Alkaloid biosynthesis II	0.296919	0.738374	0.441455	-0.208493	0.0115871	0.537724	4.6508	0.00908692	FALSE	TRUE	TRUE	FALSE	FALSE	TRUE
p390	0	268.168	3.71657	C15H24O4	7	dihydroartemisinic acid hydroperoxide	6	Biosynthesis of Secondary Metabolites	artemisinin biosynthesis	0.46004	0.303252	-0.156788	1.34402	-0.140019	0.233202	5.77371	0.00339406	FALSE	FALSE	FALSE	TRUE	FALSE	FALSE
p2828	C06656	228.122	13.9999	C9H16N4O3	1	Deoxyguanidinoproclavaminic acid	6	Biosynthesis of Secondary Metabolites	Clavulanic acid biosynthesis	-2.01209	-2.18013	-0.168046	-1.15933	0.0798164	-2.56939	7.62671	0.000836898	FALSE	TRUE	FALSE	FALSE	FALSE	TRUE
p2702	C06659	200.08	10.3496	C8H12N2O4	2	Dihydroclavaminic acid	6	Biosynthesis of Secondary Metabolites	Clavulanic acid biosynthesis	-2.76008	-2.98463	-0.224544	-0.0531414	0.271629	-0.321162	36.0123	9.03803e-08	TRUE	TRUE	FALSE	FALSE	FALSE	FALSE
p995	C06658	202.095	12.6597	C8H14N2O4	9	Proclavaminic acid	6	Biosynthesis of Secondary Metabolites	Clavulanic acid biosynthesis	-1.51892	-1.73187	-0.212951	-0.605048	-0.0410144	-0.988172	16.3526	1.15153e-05	TRUE	TRUE	FALSE	TRUE	FALSE	TRUE
p1256	C04718	184.11	4.45632	C10H16O3	15	1,6,6-Trimethyl-2,7-dioxabicyclo[3.2.2]nonan-3-one	6	Biosynthesis of Secondary Metabolites	Terpenoid biosynthesis	0.311427	0.571054	0.259627	1.32489	-0.0208592	0.258808	26.9078	5.6909e-07	FALSE	TRUE	FALSE	TRUE	FALSE	FALSE
p2135	C04573	621.061	17.4993	C17H25N3O18P2	4	UDP-N-acetyl-2-amino-2-deoxy-D-glucuronate	8	Carbohydrate Metabolism	Aminosugars metabolism	-0.10088	-0.387519	-0.286639	0.831572	0.125055	-1.34722	12.3183	5.82895e-05	FALSE	FALSE	FALSE	TRUE	FALSE	TRUE
n800	C00203	607.082	14.3485	C17H27N3O17P2	4	UDP-N-acetyl-D-galactosamine	10	Carbohydrate Metabolism	Aminosugars metabolism	1.97335	0.885122	-1.08823	-0.464813	0.402316	-0.193534	14.4459	2.37732e-05	TRUE	TRUE	TRUE	FALSE	FALSE	FALSE
n483	C00741	86.0368	6.97448	C4H6O2	11	Diacetyl	6	Carbohydrate Metabolism	Butanoate metabolism	0.719704	0.723155	0.00345037	1.11891	0.121152	0.107036	7.30683	0.00104824	FALSE	FALSE	FALSE	TRUE	FALSE	FALSE
n1058	C01109	158.069	15.6789	C6H10N2O3	3	4-Methylene-L-glutamine	6	Carbohydrate Metabolism	C5-Branched dibasic acid metabolism	-2.9869	-3.17051	-0.183605	-0.585816	0.0545765	-0.752617	74.2219	6.84216e-10	TRUE	TRUE	FALSE	TRUE	FALSE	TRUE
p3129	C01109	158.069	10.2734	C6H10N2O3	3	4-Methylene-L-glutamine	8	Carbohydrate Metabolism	C5-Branched dibasic acid metabolism	-1.60206	-1.75139	-0.149334	0.100219	0.0187662	-0.699179	10.9284	0.000115077	TRUE	TRUE	FALSE	FALSE	FALSE	TRUE
n828	C00026	146.022	15.2927	C5H6O5	8	2-Oxoglutarate	8	Carbohydrate Metabolism	Citrate cycle (TCA cycle)__Ascorbate and aldarate metabolism__Glutamate metabolism__Alanine and aspartate metabolism__Lysine biosynthesis__Histidine metabolism__D-Glutamine and D-glutamate metabolism__Glyoxylate and dicarboxylate metabolism	-0.187452	-0.898397	-0.710945	0.144273	0.31366	-0.955393	5.59875	0.00391734	FALSE	TRUE	TRUE	FALSE	FALSE	TRUE
p1040	C00010	767.116	12.8347	C21H36N7O16P3S	1	CoA	6	Carbohydrate Metabolism	Citrate cycle (TCA cycle)__Fatty acid metabolism__Pantothenate and CoA biosynthesis	-1.30341	-1.62192	-0.318509	0.324959	0.0287969	-0.542943	29.8978	2.97931e-07	TRUE	TRUE	FALSE	FALSE	FALSE	TRUE
n871	C00010	255.705	6.96997	C21H36N7O16P3S	1	CoA	8	Carbohydrate Metabolism	Citrate cycle (TCA cycle)__Fatty acid metabolism__Pantothenate and CoA biosynthesis	0.868105	0.817746	-0.0503594	-0.881881	-0.463111	0.0113953	15.6856	1.4721e-05	TRUE	TRUE	FALSE	TRUE	TRUE	FALSE
n796	C00158	192.027	17.8604	C6H8O7	13	Citrate	10	Carbohydrate Metabolism	Citrate cycle (TCA cycle)__Glutamate metabolism__Alanine and aspartate metabolism__Glyoxylate and dicarboxylate metabolism__Reductive carboxylate cycle (CO2 fixation)	-1.28505	-1.95215	-0.667097	-0.415173	-0.576952	-0.569205	33.5554	1.40017e-07	TRUE	TRUE	TRUE	FALSE	TRUE	TRUE
n340	C00149	134.022	15.6221	C4H6O5	5	(S)-Malate	10	Carbohydrate Metabolism	Citrate cycle (TCA cycle)__Glutamate metabolism__Alanine and aspartate metabolism__Pyruvate metabolism__Glyoxylate and dicarboxylate metabolism__Carbon fixation__Reductive carboxylate cycle (CO2 fixation)	-1.04362	-1.30639	-0.262769	-1.24935	-0.548167	-0.444196	30.6573	2.56131e-07	TRUE	TRUE	FALSE	TRUE	TRUE	FALSE
n1295	C00417	174.016	17.7169	C6H6O6	3	cis-Aconitate	8	Carbohydrate Metabolism	Citrate cycle (TCA cycle)__Glyoxylate and dicarboxylate metabolism__C5-Branched dibasic acid metabolism__Reductive carboxylate cycle (CO2 fixation)	0.105877	-0.0956948	-0.201572	0.50431	-0.13201	-0.032149	3.55878	0.0263682	FALSE	FALSE	FALSE	TRUE	FALSE	FALSE
n1188	C00042	118.027	14.6681	C4H6O4	9	Succinate	8	Carbohydrate Metabolism	Citrate cycle (TCA cycle)__Oxidative phosphorylation__Glutamate metabolism__Alanine and aspartate metabolism__Tyrosine metabolism__Phenylalanine metabolism__gamma-Hexachlorocyclohexane degradation__Glyoxylate and dicarboxylate metabolism	0.831201	0.651744	-0.179457	-0.226036	-0.172378	0.000449006	11.5739	8.35342e-05	TRUE	TRUE	FALSE	FALSE	FALSE	FALSE
n1179	C00878	166.048	12.5519	C5H10O6	8	D-Arabinonate	8	Carbohydrate Metabolism	D-arabinose degradation III	-0.265769	-0.018875	0.246894	-1.26627	-0.410644	-0.415605	10.492	0.000145034	FALSE	FALSE	FALSE	TRUE	FALSE	FALSE
p2548	C00392	182.079	13.5824	C6H14O6	5	Mannitol	8	Carbohydrate Metabolism	Fructose and mannose metabolism	-0.939165	0.218391	1.15756	-1.70802	-0.850856	-0.604335	9.16749	0.000301852	TRUE	FALSE	TRUE	TRUE	FALSE	FALSE
n63	C00089	342.116	15.2233	C12H22O11	47	Sucrose	10	Carbohydrate Metabolism	Galactose metabolism__Starch and sucrose metabolism	-2.4815	-2.59218	-0.110683	2.13465	0.235411	1.7494	13.7193	3.1517e-05	TRUE	TRUE	FALSE	TRUE	FALSE	TRUE
p2654	C00024	809.127	11.3545	C23H38N7O17P3S	1	Acetyl-CoA	8	Carbohydrate Metabolism	Glycolysis / Gluconeogenesis__Citrate cycle (TCA cycle)__Inositol metabolism__Fatty acid biosynthesis__Fatty acid elongation in mitochondria__Fatty acid metabolism__Alanine and aspartate metabolism__Valine, leucine and isoleucine degradation	-0.74418	-1.92213	-1.17795	-0.19054	0.0917289	-0.570285	13.7853	3.06104e-05	TRUE	TRUE	TRUE	FALSE	FALSE	FALSE
n1310	C00074	167.982	17.3013	C3H5O6P	3	Phosphoenolpyruvate	8	Carbohydrate Metabolism	Glycolysis / Gluconeogenesis__Citrate cycle (TCA cycle)__Phenylalanine, tyrosine and tryptophan biosynthesis__Aminophosphonate metabolism__Pyruvate metabolism__Carbon fixation__Reductive carboxylate cycle (CO2 fixation)	-1.20095	-1.88583	-0.684887	-0.421942	-0.0654215	-2.13218	43.4427	2.7166e-08	TRUE	TRUE	TRUE	FALSE	FALSE	TRUE
n1051	C00197	185.993	16.5278	C3H7O7P	4	3-Phospho-D-glycerate	10	Carbohydrate Metabolism	Glycolysis / Gluconeogenesis__Glycine, serine and threonine metabolism__Glycerolipid metabolism__Glyoxylate and dicarboxylate metabolism__Carbon fixation	-1.69138	-1.97636	-0.284981	-1.11113	-0.124666	-1.68402	142.353	5.1581e-12	TRUE	TRUE	FALSE	TRUE	FALSE	TRUE
n1370	C00221	180.064	12.4028	C6H12O6	53	D-Glucose	8	Carbohydrate Metabolism	Glycolysis / Gluconeogenesis__Pentose phosphate pathway__Galactose metabolism__Starch and sucrose metabolism__Streptomycin biosynthesis__Indole and ipecac alkaloid biosynthesis	-1.37057	-0.585058	0.785512	-0.618828	-0.332204	-0.159795	16.1838	1.22278e-05	TRUE	TRUE	TRUE	TRUE	FALSE	FALSE
n1018	C02123	176.069	11.3783	C7H12O5	9	3-Propylmalate	6	Carbohydrate Metabolism	Glyoxylate and dicarboxylate metabolism	-0.852284	-0.838541	0.0137429	0.571628	-0.0213613	0.472547	11.1414	0.000103452	TRUE	TRUE	FALSE	TRUE	FALSE	TRUE
n589	C01127	162.017	16.1813	C5H6O6	2	4-Hydroxy-2-oxoglutarate	6	Carbohydrate Metabolism	Glyoxylate and dicarboxylate metabolism	0.451453	-0.0105856	-0.462039	2.08169	0.800988	-1.33294	25.8815	7.27571e-07	FALSE	FALSE	FALSE	TRUE	TRUE	TRUE
n1386	C00167	580.035	18.8377	C15H22N2O18P2	3	UDP-glucuronate	6	Carbohydrate Metabolism	Pentose and glucuronate interconversions__Ascorbate and aldarate metabolism__Starch and sucrose metabolism__Nucleotide sugars metabolism	-2.98737	-3.62023	-0.63286	-2.64993	0.302601	-0.52934	37.9138	6.92125e-08	TRUE	TRUE	FALSE	TRUE	FALSE	FALSE
n1478	C00029	566.055	15.7446	C15H24N2O17P2	4	UDP-glucose	10	Carbohydrate Metabolism	Pentose and glucuronate interconversions__Galactose metabolism__Ascorbate and aldarate metabolism__Pyrimidine metabolism__Starch and sucrose metabolism__Nucleotide sugars metabolism__Glycerolipid metabolism__Zeatin biosynthesis__Biosynthesis of ansamycins	2.17306	0.841228	-1.33183	-1.49545	1.09076	-0.923441	35.7373	9.3268e-08	TRUE	TRUE	TRUE	TRUE	TRUE	TRUE
n554	C00257	196.058	13.5459	C6H12O7	11	D-Gluconic acid	10	Carbohydrate Metabolism	Pentose phosphate pathway	-0.268835	-2.16742	-1.89859	0.109569	-0.623691	1.86333	3.3021	0.0344804	FALSE	FALSE	FALSE	FALSE	FALSE	FALSE
n1463	C00121	150.053	10.7414	C5H10O5	37	D-Ribose	8	Carbohydrate Metabolism	Pentose phosphate pathway	-1.06495	-1.84653	-0.78158	0.0851971	0.851124	-1.39832	10.6986	0.000129959	TRUE	TRUE	TRUE	FALSE	TRUE	TRUE
n970	C05382	290.04	15.4609	C7H15O10P	6	D-Sedoheptulose 7-phosphate	8	Carbohydrate Metabolism	Pentose phosphate pathway__Carbon fixation	1.57802	1.53779	-0.0402302	-1.49138	0.15931	-0.912341	42.4488	3.08725e-08	TRUE	TRUE	FALSE	TRUE	FALSE	TRUE
n1003	C02225	206.043	17.1298	C7H10O7	6	2-Methylcitrate	8	Carbohydrate Metabolism	Propanoate metabolism	-1.79472	-2.10689	-0.312173	-1.82454	-0.122236	-0.436769	165.729	1.51227e-12	TRUE	TRUE	FALSE	TRUE	FALSE	TRUE
n1047	C00689	422.083	14.761	C12H23O14P	5	alpha,alpha'-Trehalose 6-phosphate	8	Carbohydrate Metabolism	Starch and sucrose metabolism	-4.27687	-3.89275	0.384122	1.03631	-0.180768	-2.23036	105.327	5.46006e-11	TRUE	TRUE	FALSE	TRUE	FALSE	TRUE
p2639	0	274.092	12.3111	C9H14N4O6	2	Charine	6	Carbohydrate Metabolism	Undefined	-0.055773	0.180573	0.236346	-1.70549	0.500195	-0.0532706	10.0873	0.000178202	FALSE	FALSE	FALSE	TRUE	FALSE	FALSE
n1624	0	240.085	13.8104	C8H16O8	1	D-glycero-L-galacto-Octulose	8	Carbohydrate Metabolism	Undefined	-0.41771	-0.36854	0.0491702	-0.452332	0.8926	-0.491843	4.7869	0.00799976	FALSE	FALSE	FALSE	FALSE	TRUE	FALSE
n1565	C02965	260.03	15.2049	C6H13O9P	45	Hexose phosphate	8	Carbohydrate Metabolism	Undefined	1.38022	1.7394	0.359177	-1.11065	0.468706	-0.636978	37.9482	6.99546e-08	TRUE	TRUE	FALSE	TRUE	TRUE	TRUE
n911	C02076	210.074	13.7868	C7H14O7	7	Sedoheptulose	6	Energy Metabolism	Carbon fixation	2.21756	2.1655	-0.052053	-2.15298	-0.410881	-1.00992	85.4593	2.53122e-10	TRUE	TRUE	FALSE	TRUE	TRUE	TRUE
p1868	C01046	161.069	10.3147	C6H11NO4	11	N-Methyl-L-glutamate	8	Energy Metabolism	Methane metabolism	-0.337573	-0.616236	-0.278662	-0.548063	0.384319	-0.914614	6.28133	0.00225815	FALSE	TRUE	FALSE	FALSE	FALSE	TRUE
p1835	C00002	506.996	15.8366	C10H16N5O13P3	5	ATP	8	Energy Metabolism	Oxidative phosphorylation__Photosynthesis__Purine metabolism__Puromycin biosynthesis__Zeatin biosynthesis	-0.752009	-1.38029	-0.628277	-0.97241	-0.138905	-0.856256	29.2638	3.44811e-07	TRUE	TRUE	TRUE	TRUE	FALSE	TRUE
p1746	C00008	427.029	14.3338	C10H15N5O10P2	6	ADP	10	Energy Metabolism	Oxidative phosphorylation__Photosynthesis__Purine metabolism__Zeatin biosynthesis	-0.349173	-0.478741	-0.129567	-0.503665	-0.148315	-0.0968145	11.7553	7.6642e-05	TRUE	TRUE	FALSE	TRUE	FALSE	FALSE
n1164	C00061	456.105	10.1832	C17H21N4O9P	1	FMN	8	Energy Metabolism	Oxidative phosphorylation__Riboflavin metabolism	0.236879	0.227204	-0.00967454	0.461765	0.115147	-0.209559	17.5037	7.91628e-06	TRUE	TRUE	FALSE	TRUE	FALSE	FALSE
n1014	C01187	238.069	13.2816	C8H14O8	1	3-Deoxy-D-manno-octulosonate	8	Glycan Biosynthesis and Metabolism	Lipopolysaccharide biosynthesis	1.11631	0.560556	-0.555755	-1.76787	0.0873841	-0.313674	24.6028	1.04678e-06	TRUE	TRUE	TRUE	TRUE	FALSE	FALSE
n874	C00510	515.68	6.96902	C39H68N7O17P3S	5	Oleoyl-CoA	6	Lipid Metabolism	Biosynthesis of unsaturated fatty acids	0.72085	0.875828	0.154978	-1.08023	-0.539021	0.163181	10.2059	0.000167422	TRUE	TRUE	FALSE	TRUE	TRUE	FALSE
n1451	C00093	172.014	14.1408	C3H9O6P	3	sn-Glycerol 3-phosphate	10	Lipid Metabolism	Glycerolipid metabolism__Glycerophospholipid metabolism	0.304246	0.168154	-0.136093	-0.228585	-0.193923	-0.633708	7.48897	0.000923648	TRUE	FALSE	FALSE	FALSE	FALSE	TRUE
p2177	C00670	257.103	13.5271	C8H20NO6P	1	sn-glycero-3-Phosphocholine	10	Lipid Metabolism	Glycerophospholipid metabolism__Ether lipid metabolism	-0.915266	-0.491144	0.424122	-0.227561	-0.656624	0.473489	3.01742	0.0467201	TRUE	FALSE	FALSE	FALSE	FALSE	FALSE
n887	C01233	215.056	14.948	C5H14NO6P	1	sn-glycero-3-Phosphoethanolamine	8	Lipid Metabolism	Glycerophospholipid metabolism__Ether lipid metabolism	-0.260697	-0.238587	0.0221099	-1.56878	-0.681122	-0.42975	38.7195	6.16612e-08	FALSE	FALSE	FALSE	TRUE	TRUE	TRUE
p1028	0	590.527	3.14095	C38H70O4	1	Polyoxyethylene dioleate	6	Lipid Metabolism	Undefined	-1.86699	-1.77331	0.0936843	1.23654	-0.40377	-0.629366	16.4666	1.13303e-05	TRUE	TRUE	FALSE	TRUE	FALSE	TRUE
n30	0	356.329	3.35318	C22H44O3	7	FA hydroxy(22:0)	6	Lipids: Fatty Acyls	Fatty Acids and Conjugates	0.5156	0.38005	-0.13555	2.25721	1.71876	0.737767	17.4194	8.11228e-06	FALSE	FALSE	FALSE	TRUE	TRUE	FALSE
n82	0	354.313	3.31032	C22H42O3	6	FA oxo(22:0)	6	Lipids: Fatty Acyls	Fatty Acids and Conjugates	0.5327	0.745165	0.212465	2.07254	0.156832	0.367305	15.5076	1.58156e-05	FALSE	FALSE	FALSE	TRUE	FALSE	FALSE
n26	0	296.271	3.32661	C19H36O2	30	FA (19:1)	6	Lipids: Fatty Acyls	Fatty Acids and Conjugates	0.550381	0.751946	0.201565	2.05383	0.135329	0.288202	22.2941	1.97412e-06	FALSE	TRUE	FALSE	TRUE	FALSE	FALSE
n76	C06425	312.303	3.29994	C20H40O2	30	FA (20:0)	6	Lipids: Fatty Acyls	Fatty Acids and Conjugates	0.724052	0.751057	0.027005	2.04164	0.292202	0.333326	18.798	5.22893e-06	FALSE	FALSE	FALSE	TRUE	FALSE	FALSE
n13	0	298.287	3.32704	C19H38O2	30	FA methyl(18:0)	6	Lipids: Fatty Acyls	Fatty Acids and Conjugates	0.789143	0.897675	0.108532	2.04158	0.293952	0.511814	20.3415	3.3936e-06	TRUE	TRUE	FALSE	TRUE	FALSE	FALSE
n83	C08316	338.318	3.25299	C22H42O2	24	FA (22:1)	6	Lipids: Fatty Acyls	Fatty Acids and Conjugates	0.663614	0.835339	0.171724	2.02295	0.23471	0.447233	22.2896	1.9617e-06	FALSE	TRUE	FALSE	TRUE	FALSE	FALSE
n274	0	242.188	3.5356	C14H26O3	10	FA oxo(14:0)	6	Lipids: Fatty Acyls	Fatty Acids and Conjugates	0.446771	0.737314	0.290544	1.95811	0.234767	0.647081	16.738	1.02781e-05	FALSE	FALSE	FALSE	TRUE	FALSE	FALSE
n9	0	214.193	3.4958	C13H26O2	30	FA methyl(12:0)	6	Lipids: Fatty Acyls	Fatty Acids and Conjugates	0.513606	0.831471	0.317866	1.94258	0.242964	0.382214	20.3125	3.40665e-06	FALSE	TRUE	FALSE	TRUE	FALSE	FALSE
n455	0	178.063	4.22902	C10H10O3	16	FA hydroxy(12:1)	6	Lipids: Fatty Acyls	Fatty Acids and Conjugates	0.339289	0.424676	0.0853873	1.93582	0.186333	0.0705382	15.202	1.77239e-05	FALSE	FALSE	FALSE	TRUE	FALSE	FALSE
p954	0	112.089	3.78759	C7H12O	26	FA (7:1) heptenal	6	Lipids: Fatty Acyls	Fatty aldehydes	0.366859	0.256739	-0.11012	1.91103	0.527018	0.214024	13.8434	3.03117e-05	FALSE	FALSE	FALSE	TRUE	FALSE	FALSE
n2	C01530	284.271	3.36352	C18H36O2	26	FA (18:0)	8	Lipids: Fatty Acyls	Fatty acid biosynthesis	0.630763	0.849149	0.218387	1.86905	0.263543	0.567804	20.1108	3.52633e-06	FALSE	TRUE	FALSE	TRUE	FALSE	FALSE
n8	C16665	242.225	3.43737	C15H30O2	31	FA methyl(14:0)	6	Lipids: Fatty Acyls	Fatty Acids and Conjugates	0.63279	0.952343	0.319553	1.85212	0.236689	0.499489	19.5923	4.06849e-06	FALSE	TRUE	FALSE	TRUE	FALSE	FALSE
n430	0	146.094	4.46386	C7H14O3	13	FA hydroxy(7:0)	6	Lipids: Fatty Acyls	Fatty Acids and Conjugates	0.498413	0.706942	0.208528	1.84071	0.255091	0.714222	15.3984	1.65502e-05	FALSE	FALSE	FALSE	TRUE	FALSE	FALSE
p42	0	383.376	3.48461	C24H49NO2	1	Behenoyl-ethanolamine	6	Lipids: Fatty Acyls	Fatty amides	0.367708	0.580097	0.212389	1.84043	0.204737	0.436085	11.7531	7.64927e-05	FALSE	FALSE	FALSE	TRUE	FALSE	FALSE
n414	C01571	172.146	3.64311	C10H20O2	48	FA (10:0)	10	Lipids: Fatty Acyls	Fatty acid biosynthesis	0.530631	0.782311	0.25168	1.83873	0.282004	0.44991	19.9965	3.58571e-06	FALSE	TRUE	FALSE	TRUE	FALSE	FALSE
n1177	C08362	254.225	5.53935	C16H30O2	59	FA (16:1)	8	Lipids: Fatty Acyls	Fatty Acids and Conjugates	0.89538	0.895218	-0.000161887	-0.454778	-0.091791	0.0746631	3.47521	0.0288245	TRUE	TRUE	FALSE	FALSE	FALSE	FALSE
n6	0	270.256	3.39124	C17H34O2	36	FA (17:0)	6	Lipids: Fatty Acyls	Fatty Acids and Conjugates	0.685265	0.980315	0.29505	1.83559	0.249641	0.592048	16.8873	9.78855e-06	FALSE	TRUE	FALSE	TRUE	FALSE	FALSE
n87	0	324.303	3.29821	C21H40O2	10	FA (21:2)	6	Lipids: Fatty Acyls	Fatty Acids and Conjugates	0.872915	1.14688	0.273961	1.81344	0.145511	0.310992	17.5992	7.73248e-06	TRUE	TRUE	FALSE	TRUE	FALSE	FALSE
p370	0	222.162	3.73397	C14H22O2	12	Dodecatrienyl acetate	6	Lipids: Fatty Acyls	Fatty esters	0.302709	0.442525	0.139817	1.7897	0.0963575	0.090958	20.0031	3.59969e-06	FALSE	FALSE	FALSE	TRUE	FALSE	FALSE
n356	0	156.115	3.79971	C9H16O2	55	FA methyl(8:1)	6	Lipids: Fatty Acyls	Fatty Acids and Conjugates	0.642758	0.753328	0.110571	1.78843	0.262706	0.266376	17.4002	8.09308e-06	FALSE	FALSE	FALSE	TRUE	FALSE	FALSE
n86	0	352.334	3.25129	C23H44O2	15	FA (23:1)	6	Lipids: Fatty Acyls	Fatty Acids and Conjugates	0.845195	1.13149	0.286296	1.7798	0.269796	0.312736	21.8693	2.1636e-06	TRUE	TRUE	FALSE	TRUE	FALSE	FALSE
n454	0	130.099	4.25053	C7H14O2	34	FA methyl(6:0)	8	Lipids: Fatty Acyls	Fatty Acids and Conjugates	0.328305	0.597713	0.269408	1.77832	0.152895	0.333487	18.5597	5.57856e-06	FALSE	FALSE	FALSE	TRUE	FALSE	FALSE
p321	0	325.298	3.52821	C20H39NO2	1	N-octadecenoyl-ethanolamine	6	Lipids: Fatty Acyls	Fatty amides	0.380826	0.683328	0.302502	1.77018	0.1211	0.489226	12.4517	5.55501e-05	FALSE	FALSE	FALSE	TRUE	FALSE	FALSE
p1864	C00902	130.063	4.1067	C6H10O3	25	FA oxo(6:0)	6	Lipids: Fatty Acyls	Fatty Acids and Conjugates	0.29185	0.332303	0.0404533	1.76279	0.176894	0.168675	7.15673	0.00116017	FALSE	FALSE	FALSE	TRUE	FALSE	FALSE
n355	0	158.131	3.76497	C9H18O2	41	FA methyl(8:0)	8	Lipids: Fatty Acyls	Fatty Acids and Conjugates	0.474713	0.663553	0.18884	1.76268	0.330753	0.359279	19.7403	3.92073e-06	FALSE	TRUE	FALSE	TRUE	FALSE	FALSE
p1113	0	126.068	3.84162	C7H10O2	20	FA (7:1)	6	Lipids: Fatty Acyls	Fatty Acids and Conjugates	0.508404	0.599714	0.0913094	1.75927	0.250921	0.285115	14.2729	2.55337e-05	FALSE	FALSE	FALSE	TRUE	FALSE	FALSE
n268	C02679	200.178	3.52644	C12H24O2	21	FA (12:0)	10	Lipids: Fatty Acyls	Fatty acid biosynthesis	0.410675	0.813394	0.402718	1.75884	0.174923	0.572449	22.1804	2.00456e-06	FALSE	TRUE	FALSE	TRUE	FALSE	FALSE
n272	0	198.162	3.53742	C12H22O2	60	FA (12:1)	6	Lipids: Fatty Acyls	Fatty Acids and Conjugates	0.594181	0.795679	0.201498	1.75819	0.120479	0.353945	17.7422	7.33071e-06	FALSE	TRUE	FALSE	TRUE	FALSE	FALSE
n269	0	186.162	3.57737	C11H22O2	40	FA (11:0)	6	Lipids: Fatty Acyls	Fatty Acids and Conjugates	0.532136	0.774249	0.242113	1.75224	0.208344	0.389002	18.4701	5.74696e-06	FALSE	TRUE	FALSE	TRUE	FALSE	FALSE
n1	C00249	256.24	3.42125	C16H32O2	31	FA (16:0)	8	Lipids: Fatty Acyls	Fatty acid biosynthesis	0.593531	1.01154	0.418004	1.75142	0.230349	0.67929	21.4806	2.42209e-06	FALSE	TRUE	FALSE	TRUE	FALSE	FALSE
n73	0	186.126	4.0283	C10H18O3	31	FA oxo(10:0)	6	Lipids: Fatty Acyls	Fatty Acids and Conjugates	0.345831	1.01415	0.668323	1.7492	-0.0836245	0.73074	15.183	1.78035e-05	FALSE	TRUE	TRUE	TRUE	FALSE	TRUE
n68	C06423	144.115	3.88425	C8H16O2	50	FA (8:0)	6	Lipids: Fatty Acyls	Fatty acid biosynthesis	0.480021	0.815487	0.335466	1.74441	0.129219	0.453444	21.8634	2.15191e-06	FALSE	TRUE	FALSE	TRUE	FALSE	FALSE
n353	0	240.209	3.45066	C15H28O2	42	FA dimethyl(13:0)	8	Lipids: Fatty Acyls	Fatty Acids and Conjugates	-1.93499	-2.0306	-0.0956085	1.7365	-1.42564	0.75236	20.8008	2.97395e-06	TRUE	TRUE	FALSE	TRUE	TRUE	TRUE
n19	0	300.267	3.44748	C18H36O3	52	FA hydroxy(18:0)	6	Lipids: Fatty Acyls	Fatty Acids and Conjugates	0.729828	0.930396	0.200567	1.73603	0.197524	0.666308	15.2482	1.7578e-05	TRUE	TRUE	FALSE	TRUE	FALSE	FALSE
n33	0	326.282	3.38283	C20H38O3	10	FA hydroxy(20:1)	6	Lipids: Fatty Acyls	Fatty Acids and Conjugates	0.787343	1.06765	0.280304	1.73399	0.0633964	0.711648	12.4272	5.60925e-05	TRUE	TRUE	FALSE	TRUE	FALSE	FALSE
n276	0	228.173	3.59447	C13H24O3	11	FA oxo(13:0)	6	Lipids: Fatty Acyls	Fatty Acids and Conjugates	0.442848	0.830882	0.388034	1.71179	0.221897	0.555498	17.1349	8.90448e-06	FALSE	TRUE	FALSE	TRUE	FALSE	FALSE
p301	0	128.084	4.02347	C7H12O2	43	FA methyl(6:1)	6	Lipids: Fatty Acyls	Fatty Acids and Conjugates	0.296996	0.301375	0.00437841	1.70691	0.395853	0.30323	12.6474	5.05581e-05	FALSE	FALSE	FALSE	TRUE	FALSE	FALSE
n1082	0	254.225	4.74927	C16H30O2	59	FA dimethyl(14:0)	8	Lipids: Fatty Acyls	Fatty Acids and Conjugates	0.563755	0.637523	0.0737678	-0.203681	-0.163556	0.480793	3.8229	0.0201942	TRUE	TRUE	FALSE	FALSE	FALSE	TRUE
n20	0	272.235	3.50037	C16H32O3	22	FA hydroxy(16:0)	6	Lipids: Fatty Acyls	Fatty Acids and Conjugates	0.781547	1.18309	0.401543	1.70323	0.135725	0.558285	21.7753	2.20212e-06	TRUE	TRUE	FALSE	TRUE	FALSE	FALSE
p1862	0	156.079	4.06234	C8H12O3	4	FA oxo(8:1)	6	Lipids: Fatty Acyls	Fatty Acids and Conjugates	0.261327	0.543741	0.282414	1.69555	0.250784	0.277767	13.7057	3.16121e-05	FALSE	FALSE	FALSE	TRUE	FALSE	FALSE
p35	0	381.361	3.42452	C24H47NO2	1	Erucicoyl-ethanolamine	6	Lipids: Fatty Acyls	Fatty amides	0.555555	0.679204	0.12365	1.65772	0.216637	0.375077	9.23653	0.000289865	FALSE	FALSE	FALSE	TRUE	FALSE	FALSE
p1692	0	154.099	4.22014	C9H14O2	26	FA (9:2)	6	Lipids: Fatty Acyls	Fatty Acids and Conjugates	0.217999	0.325552	0.107553	1.64649	0.0356889	0.280469	10.9264	0.000114865	FALSE	FALSE	FALSE	TRUE	FALSE	FALSE
n421	0	158.094	4.50451	C8H14O3	21	FA oxo(8:0)	6	Lipids: Fatty Acyls	Fatty Acids and Conjugates	0.425985	0.59378	0.167795	1.64321	0.250404	0.415864	19.6564	3.99599e-06	FALSE	TRUE	FALSE	TRUE	FALSE	FALSE
n7	C06424	228.209	3.46278	C14H28O2	29	FA (14:0)	8	Lipids: Fatty Acyls	Fatty acid biosynthesis	0.614392	0.97689	0.362499	1.63883	0.163042	0.482624	23.0898	1.61473e-06	TRUE	TRUE	FALSE	TRUE	FALSE	FALSE
p1105	0	138.104	3.82675	C9H14O	21	FA (9:2) nonadienal	6	Lipids: Fatty Acyls	Fatty aldehydes	0.35478	0.563519	0.208738	1.59126	0.240071	0.213548	12.3273	5.82014e-05	FALSE	FALSE	FALSE	TRUE	FALSE	FALSE
p1149	0	172.11	4.28081	C9H16O3	26	FA oxo(9:0)	6	Lipids: Fatty Acyls	Fatty Acids and Conjugates	0.456315	0.629247	0.172932	1.58271	0.349897	0.609918	12.7597	4.79737e-05	FALSE	FALSE	FALSE	TRUE	FALSE	FALSE
p52	0	355.345	3.49442	C22H45NO2	1	N-eicosanoyl-ethanolamine	6	Lipids: Fatty Acyls	Fatty amides	0.439461	0.659619	0.220157	1.57717	0.197007	0.427326	9.4203	0.000258932	FALSE	FALSE	FALSE	TRUE	FALSE	FALSE
p367	C16309	212.141	3.75804	C12H20O3	16	FA oxo(12:1)	6	Lipids: Fatty Acyls	Fatty Acids and Conjugates	0.445037	0.74451	0.299473	1.55584	0.150773	0.204719	16.1149	1.24889e-05	FALSE	TRUE	FALSE	TRUE	FALSE	FALSE
p384	0	238.157	3.78364	C14H22O3	6	FA oxo(14:1)	6	Lipids: Fatty Acyls	Fatty Acids and Conjugates	0.460967	0.727249	0.266282	1.5504	0.141608	0.558406	20.2176	3.48055e-06	FALSE	TRUE	FALSE	TRUE	FALSE	FALSE
p296	0	140.084	4.01529	C8H12O2	24	FA (8:2)	6	Lipids: Fatty Acyls	Fatty Acids and Conjugates	0.36711	0.362254	-0.00485517	1.55017	0.100116	-0.0507246	11.0099	0.000110022	FALSE	FALSE	FALSE	TRUE	FALSE	FALSE
p24	0	298.251	3.43209	C18H34O3	105	FA oxo(18:0)	6	Lipids: Fatty Acyls	Fatty Acids and Conjugates	0.45103	0.525456	0.0744258	1.54274	0.231038	0.297363	10.3252	0.000156893	FALSE	FALSE	FALSE	TRUE	FALSE	FALSE
n424	0	144.079	4.52467	C7H12O3	14	FA oxo(7:0)	6	Lipids: Fatty Acyls	Fatty Acids and Conjugates	0.466011	0.572285	0.106275	1.53503	0.252939	0.200876	26.3139	6.45793e-07	FALSE	TRUE	FALSE	TRUE	FALSE	FALSE
p362	0	226.193	3.65131	C14H26O2	50	FA (14:1)	6	Lipids: Fatty Acyls	Fatty Acids and Conjugates	0.287991	0.410911	0.12292	1.53487	0.14144	0.0816792	13.8526	3.0289e-05	FALSE	FALSE	FALSE	TRUE	FALSE	FALSE
n72	0	200.141	3.84405	C11H20O3	19	FA hydroxy(11:1)	6	Lipids: Fatty Acyls	Fatty Acids and Conjugates	0.555628	0.734786	0.179158	1.52913	0.343797	0.551794	15.0922	1.84111e-05	FALSE	TRUE	FALSE	TRUE	FALSE	FALSE
n1398	0	216.172	3.60153	C12H24O3	17	FA hydroxy(12:0)	8	Lipids: Fatty Acyls	Fatty Acids and Conjugates	-1.07111	-0.624017	0.447097	1.50148	-0.537411	0.939084	8.36494	0.000503199	TRUE	FALSE	FALSE	TRUE	TRUE	TRUE
p337	0	266.225	3.51846	C17H30O2	11	FA (17:1)	6	Lipids: Fatty Acyls	Fatty Acids and Conjugates	0.361862	0.652344	0.290482	1.49838	0.243356	0.538477	11.1467	0.000103452	FALSE	FALSE	FALSE	TRUE	FALSE	FALSE
p1605	0	212.178	3.57784	C13H24O2	34	FA (13:1)	6	Lipids: Fatty Acyls	Fatty Acids and Conjugates	-0.411946	-0.181915	0.230031	1.48718	-0.185498	0.48167	9.97205	0.00018888	FALSE	FALSE	FALSE	TRUE	FALSE	FALSE
p343	0	256.204	3.54726	C15H28O3	7	FA oxo(15:0)	6	Lipids: Fatty Acyls	Fatty Acids and Conjugates	0.717127	0.725833	0.00870541	1.46912	0.277699	0.569674	7.44893	0.000947441	FALSE	FALSE	FALSE	TRUE	FALSE	FALSE
n930	C02367	214.157	3.66913	C12H22O3	11	FA oxo(12:0)	8	Lipids: Fatty Acyls	Fatty Acids and Conjugates	0.432637	0.567292	0.134655	0.831685	-0.546859	-0.0923473	4.18068	0.014158	FALSE	FALSE	FALSE	FALSE	FALSE	FALSE
p959	0	112.052	3.84283	C6H8O2	21	FA (5:1)	6	Lipids: Fatty Acyls	Fatty Acids and Conjugates	0.303651	0.72438	0.420729	1.43768	-0.0152535	0.423104	11.3124	9.57695e-05	FALSE	FALSE	FALSE	TRUE	FALSE	FALSE
p1118	0	142.099	3.88401	C8H14O2	60	FA (8:1)	6	Lipids: Fatty Acyls	Fatty Acids and Conjugates	0.382696	0.659697	0.277	1.41735	0.193653	0.334269	15.2394	1.75722e-05	FALSE	TRUE	FALSE	TRUE	FALSE	FALSE
p1260	C01842	101.084	4.51106	C5H11NO	8	Pentanamide	6	Lipids: Fatty Acyls	Fatty amides	0.43014	0.533385	0.103245	1.40125	0.226674	-0.0484993	16.8464	9.91082e-06	FALSE	FALSE	FALSE	TRUE	FALSE	FALSE
n422	0	114.068	4.48569	C6H10O2	33	FA (6:1)	6	Lipids: Fatty Acyls	Fatty Acids and Conjugates	0.676872	0.95062	0.273748	1.38795	0.340931	0.486012	14.9653	1.93682e-05	FALSE	TRUE	FALSE	TRUE	FALSE	FALSE
p368	0	196.146	3.78436	C12H20O2	58	FA (12:2)	6	Lipids: Fatty Acyls	Fatty Acids and Conjugates	0.462816	0.605472	0.142656	1.38565	0.256132	0.355527	15.2711	1.74695e-05	FALSE	TRUE	FALSE	TRUE	FALSE	FALSE
p361	0	213.209	3.74124	C13H27NO	1	Tridecanamide	6	Lipids: Fatty Acyls	Fatty amides	0.221744	0.522815	0.301072	1.35299	0.122786	0.454949	12.3783	5.70041e-05	FALSE	FALSE	FALSE	TRUE	FALSE	FALSE
p1604	0	268.204	3.56213	C16H28O3	3	FA oxo(16:2)	6	Lipids: Fatty Acyls	Fatty Acids and Conjugates	0.0380434	0.294747	0.256704	1.34157	-0.0399702	0.290166	9.14399	0.000305005	FALSE	FALSE	FALSE	TRUE	FALSE	FALSE
p28	0	270.219	3.46774	C16H30O3	15	FA oxo(16:0)	6	Lipids: Fatty Acyls	Fatty Acids and Conjugates	0.352741	0.584538	0.231798	1.33485	0.157674	0.618004	6.80781	0.00149878	FALSE	FALSE	FALSE	TRUE	FALSE	FALSE
p318	C13846	283.287	3.58012	C18H37NO	1	Octadecanamide	6	Lipids: Fatty Acyls	Fatty amides	0.321001	0.521532	0.200531	1.33337	0.27286	0.378841	11.104	0.000104762	FALSE	FALSE	FALSE	TRUE	FALSE	FALSE
p465	0	312.266	3.27838	C19H36O3	5	FA oxo(19:0)	6	Lipids: Fatty Acyls	Fatty Acids and Conjugates	2.34676	2.07353	-0.27323	0.22155	0.0424628	0.155374	50.8748	8.877e-09	TRUE	TRUE	FALSE	FALSE	FALSE	FALSE
n432	0	174.126	4.48282	C9H18O3	10	FA hydroxy(9:0)	6	Lipids: Fatty Acyls	Fatty Acids and Conjugates	0.448802	0.898225	0.449422	1.32783	0.173364	0.870277	11.729	7.70337e-05	FALSE	TRUE	FALSE	TRUE	FALSE	TRUE
p1100	0	110.073	3.86003	C7H10O	8	FA (7:2) heptadienal	6	Lipids: Fatty Acyls	Fatty aldehydes	0.47643	0.600311	0.123881	1.32217	0.205678	0.229657	11.7518	7.63001e-05	FALSE	FALSE	FALSE	TRUE	FALSE	FALSE
p1119	0	226.121	3.85809	C12H18O4	7	FA oxo,hydroxy(10:1)	6	Lipids: Fatty Acyls	Fatty Acids and Conjugates	0.555028	0.355983	-0.199045	1.31792	0.259566	-0.0607477	16.4633	1.12917e-05	TRUE	FALSE	FALSE	TRUE	FALSE	FALSE
p1959	C13831	199.194	3.80082	C12H25NO	1	Dodecanamide	6	Lipids: Fatty Acyls	Fatty amides	0.24193	0.296236	0.0543058	1.31135	0.0728922	0.214942	19.584	4.0562e-06	FALSE	FALSE	FALSE	TRUE	FALSE	FALSE
p385	0	240.173	3.66033	C14H24O3	6	FA oxo(14:2)	6	Lipids: Fatty Acyls	Fatty Acids and Conjugates	0.207142	0.380558	0.173417	1.28181	-0.505093	0.047845	10.3646	0.000154038	FALSE	FALSE	FALSE	TRUE	FALSE	FALSE
p55	0	310.287	3.47027	C20H38O2	33	FA (20:1)	6	Lipids: Fatty Acyls	Fatty Acids and Conjugates	0.429347	0.421038	-0.00830829	1.28126	0.232357	0.232223	9.24052	0.000289867	FALSE	FALSE	FALSE	TRUE	FALSE	FALSE
p336	0	268.24	3.56368	C17H32O2	45	FA methyl(16:1)	6	Lipids: Fatty Acyls	Fatty Acids and Conjugates	0.31922	0.497008	0.177789	1.26734	0.13894	0.42609	11.9131	7.08798e-05	FALSE	FALSE	FALSE	TRUE	FALSE	FALSE
n550	0	102.068	4.52919	C5H10O2	21	Ethyl propionate	6	Lipids: Fatty Acyls	Fatty esters	0.119784	0.396709	0.276925	1.26339	0.0405301	0.147774	13.5976	3.3003e-05	FALSE	FALSE	FALSE	TRUE	FALSE	FALSE
n28	C04834	266.188	3.42097	C16H26O3	10	FA trimethyl(13:2)	6	Lipids: Fatty Acyls	Fatty Acids and Conjugates	3.0656	2.98468	-0.0809237	0.409164	0.0157493	0.606825	95.0176	1.23467e-10	TRUE	TRUE	FALSE	FALSE	FALSE	TRUE
n495	C08362	254.225	3.41678	C16H30O2	59	FA(16:1)	8	Lipids: Fatty Acyls	Fatty acid biosynthesis	0.477064	0.89333	0.416266	-0.168959	-0.351881	0.457918	6.99769	0.00130445	TRUE	TRUE	TRUE	FALSE	FALSE	TRUE
p2465	C11837	171.09	6.96645	C8H13NO3	2	N-Butyryl-L-homoserine lactone	8	Lipids: Fatty Acyls	Fatty amides	0.211088	0.430318	0.219229	0.186116	-0.0338981	-0.369835	3.16941	0.0398509	FALSE	FALSE	FALSE	FALSE	FALSE	FALSE
p53	0	294.219	3.48906	C18H30O3	59	FA hydroxy(18:1)	6	Lipids: Fatty Acyls	Fatty Acids and Conjugates	0.311683	0.722768	0.411085	1.18597	-0.024921	0.64787	11.1154	0.00010439	FALSE	TRUE	FALSE	TRUE	FALSE	TRUE
p342	0	234.198	3.51441	C16H26O	7	FA (16:3) hexadecatrienal	6	Lipids: Fatty Acyls	Fatty aldehydes	0.196638	0.651545	0.454907	1.17986	-0.0472133	0.508583	9.15411	0.000303751	FALSE	FALSE	FALSE	TRUE	FALSE	FALSE
p49	0	340.297	3.42586	C21H40O3	6	FA oxo(21:0)	6	Lipids: Fatty Acyls	Fatty Acids and Conjugates	1.15838	0.805852	-0.352533	1.17034	0.591502	0.214995	11.5256	8.53143e-05	TRUE	TRUE	FALSE	TRUE	FALSE	FALSE
n39	0	296.235	3.43525	C18H32O3	68	FA hydroxy(18:2)	6	Lipids: Fatty Acyls	Fatty Acids and Conjugates	0.556021	1.03951	0.483494	1.14587	-0.000854815	0.778474	14.2542	2.56635e-05	FALSE	TRUE	FALSE	TRUE	FALSE	TRUE
p960	0	171.162	3.87033	C10H21NO	2	decanamide	6	Lipids: Fatty Acyls	Fatty amides	0.377159	0.511187	0.134028	1.13431	0.249416	0.0917372	14.1495	2.67932e-05	FALSE	FALSE	FALSE	TRUE	FALSE	FALSE
p357	C16512	299.282	3.6377	C18H37NO2	8	N-hexadecyl-ethanolamine	6	Lipids: Fatty Acyls	Fatty amides	1.03658	1.30824	0.271663	0.944036	0.286224	0.621954	13.815	3.05069e-05	TRUE	TRUE	FALSE	TRUE	FALSE	FALSE
p469	0	602.527	3.13885	C39H70O4	1	1-(14-methyl-pentadecanoyl)-2-(8-[3]-ladderane-octanyl)-sn-glycerol	6	Lipids: Glycerolipids	Diradylglycerols	0.477673	0.99707	0.519397	-0.278482	-0.21401	0.113634	13.3257	3.71925e-05	TRUE	TRUE	TRUE	FALSE	FALSE	FALSE
p1656	0	412.355	3.32928	C25H48O4	2	MG(0:0/22:1(13Z)/0:0)	8	Lipids: Glycerolipids	Monoradylglycerols	-11.6889	-11.3255	0.363406	0	-0.279051	1.05271	719.45	1.47421e-17	TRUE	TRUE	FALSE	FALSE	FALSE	TRUE
n683	0	717.531	5.15472	C39H76NO8P	38	1-pentadecanoyl-2-(9Z-hexadecenoyl)-sn-glycero-3-phosphocholine	8	Lipids: Glycerophospholipids	Diacylglycerophosphocholines [GP0101]	1.23237	0.976654	-0.255716	-0.465734	0.177948	0.581007	14.1506	2.68851e-05	TRUE	TRUE	FALSE	TRUE	FALSE	TRUE
p1016	0	717.531	4.66088	C39H76NO8P	38	1-pentadecanoyl-2-(9Z-hexadecenoyl)-sn-glycero-3-phosphocholine	8	Lipids: Glycerophospholipids	Diacylglycerophosphocholines [GP0101]	2.25108	0.909787	-1.34129	-1.43291	0.733866	0.321892	6.85696	0.00144792	TRUE	FALSE	TRUE	TRUE	FALSE	FALSE
p1785	0	717.531	6.37462	C39H76NO8P	38	1-(9Z-octadecenoyl)-2-hexadecanoyl-sn-glycero-3-phosphoethanolamine	8	Lipids: Glycerophospholipids	Diacylglycerophosphoethanolamines [GP0201]	0.709913	0.742535	0.0326223	-0.28527	-0.413155	0.378775	7.27987	0.00106758	TRUE	TRUE	FALSE	FALSE	TRUE	FALSE
n1226	0	743.547	6.54073	C41H78NO8P	38	1-octadecanoyl-2-(9Z,12Z-octadecadienoyl)-sn-glycero-3-phosphoethanolamine	8	Lipids: Glycerophospholipids	Diacylglycerophosphoethanolamines [GP0201]	0.890206	0.755458	-0.134749	-0.752056	-0.126627	0.206657	8.37256	0.000501771	TRUE	TRUE	FALSE	TRUE	FALSE	FALSE
n293	0	562.363	3.10606	C29H55O8P	3	PA(26:1)	6	Lipids: Glycerophospholipids	Glycerophosphates	-1.88905	-1.78588	0.103174	0.776627	0.175944	-1.37328	21.3774	2.47523e-06	TRUE	TRUE	FALSE	TRUE	FALSE	TRUE
n279	0	576.379	3.10459	C30H57O8P	5	PA(27:1)	6	Lipids: Glycerophospholipids	Glycerophosphates	-2.5929	-2.64008	-0.0471734	1.29182	0.113739	-1.40305	28.6263	3.96592e-07	TRUE	TRUE	FALSE	TRUE	FALSE	TRUE
p1924	0	453.286	4.04008	C21H44NO7P	9	LysoPE(16:0)	6	Lipids: Glycerophospholipids	Glycerophosphoethanolamines	0.885993	1.03494	0.148949	-1.30913	-0.290068	0.24445	6.05664	0.00269345	TRUE	TRUE	FALSE	TRUE	FALSE	FALSE
p1923	0	451.27	4.09355	C21H42NO7P	6	LysoPE(16:1)	8	Lipids: Glycerophospholipids	Glycerophosphoethanolamines	0.681097	0.895455	0.214358	-1.77221	-0.41952	-0.0369916	9.86856	0.000198866	TRUE	TRUE	FALSE	TRUE	FALSE	FALSE
p2561	C04230	465.286	4.02376	C22H44NO7P	3	LysoPE(17:1)	8	Lipids: Glycerophospholipids	Glycerophosphoethanolamines	-8.97496	-8.89056	0.0843992	0	0.0514347	-0.682532	1146.53	4.53372e-19	TRUE	TRUE	FALSE	FALSE	FALSE	TRUE
p1193	0	479.301	3.95684	C23H46NO7P	8	LysoPE(18:1)	8	Lipids: Glycerophospholipids	Glycerophosphoethanolamines	-0.8477	-0.775621	0.0720782	-0.917144	-0.60335	-0.155803	23.8018	1.3255e-06	TRUE	TRUE	FALSE	TRUE	TRUE	FALSE
n982	0	479.301	6.48627	C23H46NO7P	8	PE(18:1)	8	Lipids: Glycerophospholipids	Glycerophosphoethanolamines	-0.410957	-0.592422	-0.181465	-0.757717	-0.447937	-0.147276	7.91161	0.000691595	FALSE	TRUE	FALSE	TRUE	FALSE	FALSE
p555	0	661.468	3.44252	C35H68NO8P	16	PE(30:1)	6	Lipids: Glycerophospholipids	Glycerophosphoethanolamines	2.05449	1.90382	-0.150669	-1.99057	-0.0429843	-0.0087886	59.5724	2.98284e-09	TRUE	TRUE	FALSE	TRUE	FALSE	FALSE
p1157	0	689.499	4.17562	C37H72NO8P	27	PE(32:1)	8	Lipids: Glycerophospholipids	Glycerophosphoethanolamines	2.35101	1.74018	-0.610835	-1.55437	0.311644	0.428969	30.3591	2.73426e-07	TRUE	TRUE	TRUE	TRUE	FALSE	FALSE
p550	0	689.499	3.41514	C37H72NO8P	27	PE(32:1)	8	Lipids: Glycerophospholipids	Glycerophosphoethanolamines	1.6037	1.68484	0.08114	-1.54378	-0.335084	0.317851	57.2238	3.81269e-09	TRUE	TRUE	FALSE	TRUE	TRUE	TRUE
p551	0	687.484	3.42338	C37H70NO8P	21	PE(32:2)	6	Lipids: Glycerophospholipids	Glycerophosphoethanolamines	1.2227	1.19123	-0.0314659	-1.99584	0.0197454	0.0172033	36.9137	8.01993e-08	TRUE	TRUE	FALSE	TRUE	FALSE	FALSE
p1587	0	703.515	3.43644	C38H74NO8P	30	PE(33:1)	8	Lipids: Glycerophospholipids	Glycerophosphoethanolamines	-2.02381	-1.84132	0.182498	0.483011	-0.682997	-0.575715	18.914	5.02724e-06	TRUE	TRUE	FALSE	FALSE	TRUE	TRUE
p1539	0	701.5	3.40215	C38H72NO8P	21	PE(33:2)	6	Lipids: Glycerophospholipids	Glycerophosphoethanolamines	-2.57191	-2.75235	-0.18044	0.489231	0.674407	-0.814471	88.785	1.93749e-10	TRUE	TRUE	FALSE	TRUE	TRUE	TRUE
p565	0	717.53	3.89469	C39H76NO8P	38	PE(34:1)	8	Lipids: Glycerophospholipids	Glycerophosphoethanolamines	0.257869	0.448099	0.19023	-0.280144	-0.410436	0.436267	12.7782	4.76761e-05	TRUE	TRUE	FALSE	TRUE	TRUE	TRUE
p277	0	717.53	3.38574	C39H76NO8P	38	PE(34:1)	8	Lipids: Glycerophospholipids	Glycerophosphoethanolamines	0.282062	0.360798	0.0787369	-0.248874	-0.216914	0.391479	4.83988	0.00765247	TRUE	TRUE	FALSE	FALSE	FALSE	TRUE
p528	0	715.515	4.04021	C39H74NO8P	28	PE(34:2)	8	Lipids: Glycerophospholipids	Glycerophosphoethanolamines	-0.823239	-0.800225	0.0230146	-1.12408	-0.210142	-0.619197	23.2437	1.5481e-06	TRUE	TRUE	FALSE	TRUE	FALSE	TRUE
p1168	C00350	715.516	4.70972	C39H74NO8P	28	PE(34:2)	8	Lipids: Glycerophospholipids	Glycerophosphoethanolamines	-0.17131	-0.35812	-0.18681	-1.06411	-0.233343	-0.973116	8.04506	0.000629222	FALSE	FALSE	FALSE	TRUE	FALSE	TRUE
p1830	C00350	715.516	6.24915	C39H74NO8P	28	PE(34:2)	8	Lipids: Glycerophospholipids	Glycerophosphoethanolamines	-0.109251	-0.179919	-0.0706689	-0.814907	-0.212112	0.0241601	5.13708	0.00584522	FALSE	FALSE	FALSE	TRUE	FALSE	FALSE
n682	C00350	715.515	5.16612	C39H74NO8P	28	PE(34:2)	8	Lipids: Glycerophospholipids	Glycerophosphoethanolamines	-0.399018	0.158456	0.557474	-0.448594	-0.890653	0.828384	8.98093	0.000337572	FALSE	FALSE	TRUE	FALSE	TRUE	TRUE
n886	C00350	715.515	5.57818	C39H74NO8P	28	PE(34:2)	8	Lipids: Glycerophospholipids	Glycerophosphoethanolamines	-0.119004	0.10459	0.223593	-0.769111	-0.567193	0.365734	6.98111	0.00131847	FALSE	FALSE	FALSE	TRUE	TRUE	FALSE
p259	0	715.515	3.38106	C39H74NO8P	28	PE(34:2)	8	Lipids: Glycerophospholipids	Glycerophosphoethanolamines	-0.421603	-0.45033	-0.0287266	-0.826755	-0.0898221	0.107401	28.8379	3.78427e-07	TRUE	TRUE	FALSE	TRUE	FALSE	FALSE
p1540	C00157	731.547	3.35488	C40H78NO8P	42	PE(35:1)	6	Lipids: Glycerophospholipids	Glycerophosphoethanolamines	-1.39874	-1.37281	0.0259283	0.385374	-0.345916	-0.501583	16.2137	1.21237e-05	TRUE	TRUE	FALSE	FALSE	FALSE	TRUE
p1538	0	729.531	3.35976	C40H76NO8P	34	PE(35:2)	8	Lipids: Glycerophospholipids	Glycerophosphoethanolamines	-2.94717	-3.04501	-0.0978444	0.883242	0.241652	-0.753113	68.899	1.08223e-09	TRUE	TRUE	FALSE	TRUE	FALSE	TRUE
n643	C00157	743.547	4.09431	C41H78NO8P	38	PE(36:2)	8	Lipids: Glycerophospholipids	Glycerophosphoethanolamines	0.864113	0.786355	-0.0777585	-0.667139	-0.0461821	-0.544194	11.1382	0.00010333	TRUE	TRUE	FALSE	TRUE	FALSE	TRUE
n981	C00350	743.547	4.75216	C41H78NO8P	38	PE(36:2)	8	Lipids: Glycerophospholipids	Glycerophosphoethanolamines	0.218029	0.280933	0.0629045	-0.360029	-0.311679	-0.560231	3.83766	0.0199223	FALSE	FALSE	FALSE	FALSE	FALSE	TRUE
n452	C00350	743.547	3.37569	C41H78NO8P	38	PE(36:2)	8	Lipids: Glycerophospholipids	Glycerophosphoethanolamines	0.493857	0.59653	0.102674	-0.473161	-0.0895474	0.301127	4.61337	0.00940495	TRUE	TRUE	FALSE	TRUE	FALSE	FALSE
n1111	0	510.295	3.3894	C24H47O9P	3	LysoPG (18:1)	8	Lipids: Glycerophospholipids	Glycerophosphoglycerols	0.370387	0.992147	0.62176	0.166083	-0.143462	0.103679	16.5369	1.11526e-05	TRUE	TRUE	TRUE	FALSE	FALSE	FALSE
n437	0	692.462	3.16586	C36H69O10P	11	PG(30:1)	6	Lipids: Glycerophospholipids	Glycerophosphoglycerols	1.19982	1.42076	0.22094	-0.572418	0.224549	-0.213307	11.1845	0.00010152	TRUE	TRUE	FALSE	TRUE	FALSE	FALSE
n91	0	720.494	3.15944	C38H73O10P	16	PG(32:1)	6	Lipids: Glycerophospholipids	Glycerophosphoglycerols	1.58104	2.02236	0.441323	-0.674065	0.021389	0.220371	20.0857	3.53619e-06	TRUE	TRUE	FALSE	TRUE	FALSE	FALSE
n97	0	718.478	3.16035	C38H71O10P	13	PG(32:2)	6	Lipids: Glycerophospholipids	Glycerophosphoglycerols	1.39571	1.81263	0.41692	-0.679984	0.307196	-0.0987694	17.7491	7.34968e-06	TRUE	TRUE	FALSE	TRUE	FALSE	FALSE
n277	0	734.509	3.15808	C39H75O10P	15	PG(33:1)	8	Lipids: Glycerophospholipids	Glycerophosphoglycerols	-2.66349	-2.44096	0.22253	1.10691	0.216654	-0.838513	36.8342	8.02714e-08	TRUE	TRUE	FALSE	TRUE	FALSE	TRUE
n280	0	732.495	3.15013	C39H73O10P	13	PG(33:2)	6	Lipids: Glycerophospholipids	Glycerophosphoglycerols	-3.4502	-3.28919	0.161016	1.63626	0.806523	-0.963876	71.6189	8.85086e-10	TRUE	TRUE	FALSE	TRUE	TRUE	TRUE
n40	0	748.525	3.15561	C40H77O10P	26	PG(34:1)	8	Lipids: Glycerophospholipids	Glycerophosphoglycerols	0.714766	1.15054	0.435769	0.226767	0.0235328	0.491862	11.3352	9.48156e-05	TRUE	TRUE	TRUE	FALSE	FALSE	TRUE
n42	0	746.51	3.15324	C40H75O10P	22	PG(34:2)	6	Lipids: Glycerophospholipids	Glycerophosphoglycerols	0.386331	0.887096	0.500765	0.00290645	0.335903	0.176665	6.88156	0.0014232	FALSE	TRUE	TRUE	FALSE	FALSE	FALSE
n281	0	762.54	3.15427	C41H79O10P	17	PG(35:1)	6	Lipids: Glycerophospholipids	Glycerophosphoglycerols	-1.57744	-1.15504	0.422399	1.49762	-0.114929	-0.536825	12.0722	6.57799e-05	TRUE	TRUE	FALSE	TRUE	FALSE	FALSE
n278	0	760.526	3.15195	C41H77O10P	15	PG(35:2)	6	Lipids: Glycerophospholipids	Glycerophosphoglycerols	-3.08208	-2.78789	0.294191	1.75028	0.459382	-0.674844	52.0661	7.51392e-09	TRUE	TRUE	FALSE	TRUE	FALSE	TRUE
n43	0	774.541	3.15194	C42H79O10P	23	PG(36:2)	6	Lipids: Glycerophospholipids	Glycerophosphoglycerols	1.12162	1.88426	0.762644	-0.291451	0.0343297	0.250119	27.5315	5.10369e-07	TRUE	TRUE	TRUE	FALSE	FALSE	FALSE
n125	0	688.485	3.12797	C75H142O17P2	18	CL(16:1(9Z)/16:0/18:1(9Z)/16:0)	6	Lipids: Glycerophospholipids	Undefined	0.851393	0.626271	-0.225122	0.38003	0.103568	-0.0364499	6.34611	0.00215412	TRUE	TRUE	FALSE	FALSE	FALSE	FALSE
p1146	0	227.225	4.2861	C14H29NO	2	[SP (14:0)] 1-deoxy-tetradecasphing-13-enine	6	Lipids: Sphingolipids	Sphingoid bases	0.495802	0.671656	0.175854	1.49669	-0.0783708	0.399394	13.7941	3.05922e-05	FALSE	TRUE	FALSE	TRUE	FALSE	FALSE
p2113	0	241.204	3.79501	C14H27NO2	1	[SP (14:0/2:0)] tetradecasphinga-4E,6E-dienine	6	Lipids: Sphingolipids	Sphingoid bases	0.168704	0.218066	0.0493619	1.09423	0.167063	0.287571	8.7424	0.000393952	FALSE	FALSE	FALSE	TRUE	FALSE	FALSE
p1532	0	283.251	3.7078	C17H33NO2	1	[SP hydroxy,methyl(11:0/11:0)] 11-(5S-hydroxy-6S-methylpiperidin-2R-yl)undecan-3-one	8	Lipids: Sphingolipids	Sphingoid bases	-3.08045	-3.08299	-0.00254232	2.06843	-0.757202	-0.369867	23.0081	1.64499e-06	TRUE	TRUE	FALSE	TRUE	TRUE	FALSE
p1603	0	311.282	3.59691	C19H37NO2	1	[SP methyl(2:0)] 9-methyl-sphinga-4E,8E-dienine	8	Lipids: Sphingolipids	Sphingoid bases	0.18735	0.452389	0.265039	1.82551	0.16845	0.406599	10.598	0.000136829	FALSE	FALSE	FALSE	TRUE	FALSE	FALSE
p328	C13914	327.314	3.57583	C20H41NO2	2	N,N-Dimethylsphing-4-enine	6	Lipids: Sphingolipids	Sphingoid bases	0.656113	0.82007	0.163957	1.67057	0.428772	0.712811	13.2582	3.8222e-05	FALSE	TRUE	FALSE	TRUE	FALSE	FALSE
p397	0	221.109	8.47728	C9H19NO3S	1	CAPS	8	Medium Component	Undefined	0.326422	0.329323	0.00290104	-0.0647895	-0.0249229	0.0716762	6.44029	0.00199697	TRUE	TRUE	FALSE	FALSE	FALSE	FALSE
p2467	C01300	195.075	9.08849	C7H9N5O2	1	2-Amino-4-hydroxy-6-hydroxymethyl-7,8-dihydropteridine	8	Metabolism of Cofactors and Vitamins	Folate biosynthesis	2.27271	2.6129	0.340191	0.335795	0.124661	1.30123	27.0479	5.57268e-07	TRUE	TRUE	FALSE	FALSE	FALSE	TRUE
p1850	C00268	239.102	9.71782	C9H13N5O3	4	Dihydrobiopterin	8	Metabolism of Cofactors and Vitamins	Folate biosynthesis	-0.550773	-1.12752	-0.576749	-0.15387	-0.722802	3.32037	6.34594	0.00214944	FALSE	FALSE	FALSE	FALSE	FALSE	TRUE
n1526	C00857	664.093	13.2587	C21H26N6O15P2	2	Deamino-NAD+	8	Metabolism of Cofactors and Vitamins	Nicotinate and nicotinamide metabolism	-0.06231	-0.823078	-0.760768	-0.793808	0.168768	0.412949	19.5643	4.06162e-06	FALSE	TRUE	TRUE	TRUE	FALSE	FALSE
p3009	C00455	334.057	13.9443	C11H15N2O8P	1	Nicotinamide D-ribonucleotide	10	Metabolism of Cofactors and Vitamins	Nicotinate and nicotinamide metabolism	-0.19121	-0.96662	-0.77541	-0.366892	0.498075	0.371019	10.6137	0.000135942	FALSE	TRUE	TRUE	FALSE	FALSE	FALSE
p2718	C00253	123.032	7.08988	C6H5NO2	5	Nicotinate	10	Metabolism of Cofactors and Vitamins	Nicotinate and nicotinamide metabolism__Alkaloid biosynthesis II	0.914977	0.337787	-0.57719	-0.0973673	0.527655	-0.223147	4.99606	0.00662665	TRUE	FALSE	TRUE	FALSE	TRUE	FALSE
n1599	C00882	687.149	5.09175	C21H35N7O13P2S	1	Dephospho-CoA	8	Metabolism of Cofactors and Vitamins	Pantothenate and CoA biosynthesis	0.0392177	-0.764528	-0.803746	-0.483576	0.217882	0.323239	27.5051	5.08962e-07	FALSE	TRUE	TRUE	TRUE	FALSE	FALSE
p3004	C00882	687.149	8.55807	C21H35N7O13P2S	1	Dephospho-CoA	8	Metabolism of Cofactors and Vitamins	Pantothenate and CoA biosynthesis	-0.462653	-0.992314	-0.529661	-0.0587039	-0.255312	0.438892	8.56636	0.000439215	FALSE	TRUE	FALSE	FALSE	FALSE	FALSE
p1681	C00016	785.158	10.38	C27H33N9O15P2	1	FAD	10	Metabolism of Cofactors and Vitamins	Riboflavin metabolism	0.183611	0.524383	0.340772	0.217386	-0.249572	-0.0724799	6.29461	0.00223833	FALSE	TRUE	FALSE	FALSE	FALSE	FALSE
p1066	C01081	344.071	12.8854	C12H17N4O4PS	1	Thiamin monophosphate	8	Metabolism of Cofactors and Vitamins	Thiamine metabolism	-0.699248	-0.767152	-0.0679035	-0.362172	0.0522705	-0.59819	5.25038	0.0052869	TRUE	TRUE	FALSE	FALSE	FALSE	FALSE
p2690	0	660.512	4.85243	C44H68O4	1	ubiquinol-7	8	Metabolism of Cofactors and Vitamins	ubiquinone-7 biosynthesis (eukaryotic) __ ubiquinone-7 biosynthesis (prokaryotic)	0.887327	0.499166	-0.388161	-0.733816	-0.146117	0.285539	3.81895	0.0202376	TRUE	FALSE	FALSE	TRUE	FALSE	FALSE
n614	C04690	217.059	17.5197	C8H11NO6	2	2-(Hydroxymethyl)-3-(acetamidomethylene)succinate	6	Metabolism of Cofactors and Vitamins	Vitamin B6 metabolism	-0.198465	-0.190296	0.00816878	0.957633	0.0860019	-1.11217	14.8042	2.03748e-05	FALSE	FALSE	FALSE	TRUE	FALSE	TRUE
p2001	C00212	267.097	8.29001	C10H13N5O4	4	Adenosine	10	Nucleotide Metabolism	Purine metabolism	0.187441	-0.801356	-0.988797	1.30063	1.53248	0.246191	25.8791	7.2154e-07	FALSE	TRUE	TRUE	TRUE	TRUE	FALSE
p498	C00206	411.034	13.3361	C10H15N5O9P2	1	dADP	6	Nucleotide Metabolism	Purine metabolism	-0.133157	-0.194463	-0.0613059	-1.26364	-0.423867	0.329074	19.4582	4.17732e-06	FALSE	FALSE	FALSE	TRUE	FALSE	FALSE
p1736	C00360	331.068	11.5588	C10H14N5O6P	2	dAMP	10	Nucleotide Metabolism	Purine metabolism	-0.00595031	0.238125	0.244075	-1.38033	-0.496946	0.981444	18.2065	6.34745e-06	FALSE	FALSE	FALSE	TRUE	FALSE	TRUE
p2787	C00131	491.002	14.8392	C10H16N5O12P3	2	dATP	6	Nucleotide Metabolism	Purine metabolism	-0.742525	-1.01957	-0.27705	-1.24974	-0.474485	0.163821	27.2385	5.32815e-07	TRUE	TRUE	FALSE	TRUE	FALSE	FALSE
n1510	C05512	252.086	8.83473	C10H12N4O4	3	Deoxyinosine	8	Nucleotide Metabolism	Purine metabolism	-2.53287	-1.98735	0.545514	-3.34118	-0.728443	-1.2821	10.891	0.00011694	TRUE	FALSE	FALSE	TRUE	FALSE	TRUE
p1062	C00286	506.996	12.8365	C10H16N5O13P3	5	dGTP	6	Nucleotide Metabolism	Purine metabolism	-1.50358	-1.94012	-0.436544	0.386322	0.0444293	-0.706166	18.6366	5.4742e-06	TRUE	TRUE	FALSE	FALSE	FALSE	TRUE
p2264	C00035	443.024	17.4287	C10H15N5O11P2	2	GDP	8	Nucleotide Metabolism	Purine metabolism	-0.506257	-0.452363	0.0538935	0.0907546	0.235864	0.0638446	7.67158	0.000813341	TRUE	TRUE	FALSE	FALSE	FALSE	FALSE
p2186	C00242	151.049	10.3294	C5H5N5O	3	Guanine	8	Nucleotide Metabolism	Purine metabolism	-3.97742	-3.43782	0.539605	0.055032	-0.495892	-0.54735	12.136	6.37302e-05	TRUE	TRUE	FALSE	FALSE	FALSE	FALSE
p2897	C00387	283.092	12.11	C10H13N5O5	5	Guanosine	8	Nucleotide Metabolism	Purine metabolism	-5.70113	-5.70833	-0.00720575	0	0.68381	-0.472607	5.2483	0.00528554	TRUE	TRUE	FALSE	FALSE	FALSE	FALSE
p1134	C00262	136.039	9.6513	C5H4N4O	3	Hypoxanthine	10	Nucleotide Metabolism	Purine metabolism	-0.78951	-0.97221	-0.182701	-1.60271	-0.677964	-0.0190575	17.5636	7.76386e-06	TRUE	TRUE	FALSE	TRUE	FALSE	FALSE
p2332	C00294	268.081	10.2932	C10H12N4O5	3	Inosine	8	Nucleotide Metabolism	Purine metabolism	-3.45803	-2.663	0.79503	-1.26696	-0.334112	-0.598701	6.07485	0.00265795	TRUE	FALSE	FALSE	FALSE	FALSE	FALSE
p2508	C06197	756.082	14.7164	C20H27N10O16P3	2	P1,P3-Bis(5'-adenosyl) triphosphate	8	Nucleotide Metabolism	Purine metabolism	-1.57109	-2.47298	-0.901883	-0.373742	0.698911	0.601319	76.084	5.81593e-10	TRUE	TRUE	TRUE	FALSE	TRUE	TRUE
p2909	C01260	836.049	15.9704	C20H28N10O19P4	1	P1,P4-Bis(5'-adenosyl) tetraphosphate	6	Nucleotide Metabolism	Purine metabolism	-1.38813	-1.93544	-0.547311	-0.541792	0.525392	-0.169665	58.0135	3.50146e-09	TRUE	TRUE	TRUE	TRUE	TRUE	FALSE
n637	C00366	168.028	12.1656	C5H4N4O3	1	Urate	10	Nucleotide Metabolism	Purine metabolism	-0.110923	0.307187	0.41811	-0.921319	-0.390648	-0.0265698	6.22274	0.00236111	FALSE	FALSE	FALSE	TRUE	FALSE	FALSE
p2440	C03794	463.075	17.8492	C14H18N5O11P	2	N6-(1,2-Dicarboxyethyl)-AMP	6	Nucleotide Metabolism	Purine metabolism__Alanine and aspartate metabolism	-0.511556	-1.13945	-0.627895	-1.3841	-0.160122	0.0360673	27.9545	4.57778e-07	FALSE	TRUE	TRUE	TRUE	FALSE	FALSE
n712	C00385	152.033	10.845	C5H4N4O2	3	Xanthine	10	Nucleotide Metabolism	Purine metabolism__Caffeine metabolism	1.93824	1.98953	0.0512939	-2.92677	0.114997	0.744205	27.3814	5.16633e-07	TRUE	TRUE	FALSE	TRUE	FALSE	TRUE
n1262	C00059	97.9674	17.7528	H2O4S	1	Sulfate	8	Nucleotide Metabolism	Purine metabolism__Cysteine metabolism__Sulfur metabolism	-0.166065	0.112097	0.278162	0.207585	-0.0543002	0.30475	4.31483	0.0124358	FALSE	FALSE	TRUE	TRUE	FALSE	TRUE
p2240	C00144	363.058	15.9355	C10H14N5O8P	5	GMP	10	Nucleotide Metabolism	Purine metabolism__Glutamate metabolism	-1.18128	-1.4511	-0.269825	-0.539598	0.0135408	0.852412	48.6885	1.15942e-08	TRUE	TRUE	FALSE	TRUE	FALSE	TRUE
p2660	C00044	522.991	18.8882	C10H16N5O14P3	6	GTP	8	Nucleotide Metabolism	Purine metabolism__Riboflavin metabolism__Folate biosynthesis	-1.48296	-1.86977	-0.386808	-0.745743	-0.329523	-0.867912	37.1154	7.93904e-08	TRUE	TRUE	FALSE	TRUE	FALSE	TRUE
p2055	C00147	135.055	8.87264	C5H5N5	1	Adenine	10	Nucleotide Metabolism	Purine metabolism__Zeatin biosynthesis	1.19252	0.830313	-0.362209	-1.00637	0.534457	0.338361	5.90465	0.0030419	TRUE	TRUE	FALSE	TRUE	TRUE	FALSE
p988	C00020	347.063	12.6591	C10H14N5O7P	8	AMP	10	Nucleotide Metabolism	Purine metabolism__Zeatin biosynthesis	-0.0200406	-0.0884349	-0.0683943	-0.295719	0.168007	0.288261	3.96147	0.0175316	FALSE	FALSE	FALSE	FALSE	FALSE	FALSE
p1050	C03850	427.029	12.8314	C10H15N5O10P2	6	Adenosine 2',5'-bisphosphate	6	Nucleotide Metabolism	PurineMetabolism	-1.20236	-1.35923	-0.156871	-0.348525	0.00880056	-0.507979	43.2371	2.76557e-08	TRUE	TRUE	FALSE	TRUE	FALSE	TRUE
p2156	C00906	128.059	14.1437	C5H8N2O2	5	5,6-Dihydrothymine	8	Nucleotide Metabolism	Pyrimidine metabolism	-2.73549	-2.12756	0.607931	-0.331701	-0.125043	-1.55488	21.3872	2.48458e-06	TRUE	TRUE	FALSE	FALSE	FALSE	TRUE
p2376	C00112	403.018	16.4044	C9H15N3O11P2	1	CDP	8	Nucleotide Metabolism	Pyrimidine metabolism	-1.43188	-1.56475	-0.132879	-0.352208	0.0182936	-0.32391	60.753	2.7031e-09	TRUE	TRUE	FALSE	TRUE	FALSE	TRUE
p2124	C00055	323.052	14.9475	C9H14N3O8P	3	CMP	10	Nucleotide Metabolism	Pyrimidine metabolism	-0.103157	-0.115325	-0.0121678	-0.734483	0.116868	0.606336	26.7902	5.7771e-07	FALSE	FALSE	FALSE	TRUE	FALSE	TRUE
p2438	C00063	482.985	17.8412	C9H16N3O14P3	1	CTP	8	Nucleotide Metabolism	Pyrimidine metabolism	-1.9255	-2.58125	-0.655741	-0.95387	-0.117778	-0.895016	64.3784	1.84887e-09	TRUE	TRUE	TRUE	TRUE	FALSE	TRUE
p1567	C00475	243.086	11.3885	C9H13N3O5	4	Cytidine	10	Nucleotide Metabolism	Pyrimidine metabolism	-0.792072	-0.839263	-0.047191	-0.906897	0.132714	0.156869	39.5204	5.42545e-08	TRUE	TRUE	FALSE	TRUE	FALSE	FALSE
n662	C00705	387.023	15.384	C9H15N3O10P2	1	dCDP	8	Nucleotide Metabolism	Pyrimidine metabolism	-0.361889	-0.372098	-0.0102085	-1.26636	-0.14802	0.29835	21.0298	2.7594e-06	FALSE	FALSE	FALSE	TRUE	FALSE	FALSE
p1563	C00881	227.091	9.7939	C9H13N3O4	1	Deoxycytidine	8	Nucleotide Metabolism	Pyrimidine metabolism	-0.540329	-0.532621	0.00770805	-1.93994	-0.264181	0.318757	31.3417	2.17642e-07	FALSE	FALSE	FALSE	TRUE	FALSE	FALSE
n1330	C00363	402.023	13.8515	C10H16N2O11P2	1	dTDP	8	Nucleotide Metabolism	Pyrimidine metabolism	0.0383474	-0.107523	-0.14587	-1.21108	-0.00351021	0.0509297	11.5531	8.42583e-05	FALSE	FALSE	FALSE	TRUE	FALSE	FALSE
n1293	C00364	322.057	11.9348	C10H15N2O8P	2	dTMP	10	Nucleotide Metabolism	Pyrimidine metabolism	0.783822	0.577448	-0.206373	-1.71191	0.0210607	0.847354	27.4764	5.07941e-07	TRUE	TRUE	FALSE	TRUE	FALSE	TRUE
n661	C00459	481.989	15.3793	C10H17N2O14P3	1	dTTP	6	Nucleotide Metabolism	Pyrimidine metabolism	-0.72837	-1.16769	-0.439316	-1.56044	-0.293236	-0.711334	35.7897	9.35704e-08	TRUE	TRUE	TRUE	TRUE	FALSE	TRUE
n1394	C00365	308.041	12.8172	C9H13N2O8P	1	dUMP	8	Nucleotide Metabolism	Pyrimidine metabolism	-1.11686	-0.793759	0.323105	-2.79913	-0.840027	0.812435	83.5657	2.89715e-10	TRUE	TRUE	FALSE	TRUE	TRUE	TRUE
n1103	C00295	112.027	9.40855	C4H4N2O2	3	Orotate(Fragment)	8	Nucleotide Metabolism	Pyrimidine metabolism	0.117898	0.157865	0.0399665	-1.41326	-0.257758	0.205237	28.4631	4.0595e-07	FALSE	FALSE	FALSE	TRUE	FALSE	FALSE
n1400	C02067	244.07	11.5234	C9H12N2O6	3	Pseudouridine	8	Nucleotide Metabolism	Pyrimidine metabolism	-1.31865	-1.08015	0.238499	-0.887335	-0.191257	-0.387812	36.9862	8.02766e-08	TRUE	TRUE	FALSE	TRUE	FALSE	FALSE
n1591	C02466	239.899	21.302	H3O9P3	1	Trimetaphosphate	8	Nucleotide Metabolism	Pyrimidine metabolism	0.078606	0.410846	0.33224	0.00450824	-0.0259915	0.266516	2.99137	0.0480432	FALSE	TRUE	TRUE	FALSE	FALSE	FALSE
n1105	C00299	244.069	9.40902	C9H12N2O6	3	Uridine	8	Nucleotide Metabolism	Pyrimidine metabolism	-0.319023	-0.0608271	0.258196	-1.01178	-0.162331	0.599626	5.9437	0.00294757	FALSE	FALSE	FALSE	TRUE	FALSE	FALSE
n1006	C00075	483.969	17.4131	C9H15N2O15P3	1	UTP	8	Nucleotide Metabolism	Pyrimidine metabolism	-1.56198	-2.24758	-0.685599	-1.49147	-0.40464	-1.22663	48.256	1.22002e-08	TRUE	TRUE	TRUE	TRUE	FALSE	TRUE
n646	C00105	324.036	14.3008	C9H13N2O9P	4	UMP	10	Nucleotide Metabolism	Pyrimidine metabolism__Peptidoglycan biosynthesis	-0.021901	-0.0977554	-0.0758544	-1.36592	0.0119304	0.351718	18.6733	5.4587e-06	FALSE	FALSE	FALSE	TRUE	FALSE	FALSE
n718	C00015	404.002	15.9421	C9H14N2O12P2	1	UDP	10	Nucleotide Metabolism	Pyrimidine metabolism__Peptidoglycan biosynthesis__Zeatin biosynthesis	-0.987796	-1.46599	-0.47819	-1.17713	-0.166833	-0.750829	33.5145	1.39503e-07	TRUE	TRUE	TRUE	TRUE	FALSE	TRUE
p1912	C05198	251.102	7.11687	C10H13N5O3	4	5'-Deoxyadenosine	8	Nucleotide Metabolism	Undefined	1.55588	1.98379	0.427907	-0.173638	0.00256619	0.296246	34.1804	1.22436e-07	TRUE	TRUE	TRUE	FALSE	FALSE	FALSE
p1037	0	663.109	12.8317	C21H27N7O14P2	2	Fenugreekine	8	Nucleotide Metabolism	Undefined	-1.03382	-1.27865	-0.24483	-0.389937	0.0588971	-0.622903	22.6778	1.7767e-06	TRUE	TRUE	FALSE	FALSE	FALSE	TRUE
p2421	0	248.101	14.9624	C9H16N2O6	1	Glu-Thr	8	Peptide(di-)	Acidic peptide	-2.25978	-2.58253	-0.322749	0.79085	-0.119888	-0.758102	20.3463	3.41085e-06	TRUE	TRUE	FALSE	TRUE	FALSE	TRUE
p2997	0	259.189	12.7057	C12H25N3O3	6	Ile-Lys	8	Peptide(di-)	Basic peptide	0.314799	0.128842	-0.185957	0.625024	0.274116	0.710483	3.68849	0.0231582	FALSE	FALSE	FALSE	TRUE	FALSE	TRUE
p3047	0	203.127	16.7576	C8H17N3O3	3	Lys-Gly	8	Peptide(di-)	Basic peptide	-0.575717	-0.86158	-0.285863	-0.711691	-0.232347	-0.737729	3.45821	0.0292494	FALSE	FALSE	FALSE	FALSE	FALSE	FALSE
p1645	0	271.165	15.4393	C11H21N5O3	3	Pro-Arg	6	Peptide(di-)	Basic peptide	-0.458294	-0.676569	-0.218275	-1.1062	0.113403	0.158847	31.5222	2.13142e-07	TRUE	TRUE	FALSE	TRUE	FALSE	FALSE
p2521	C02155	188.116	11.9564	C8H16N2O3	12	Glycyl-leucine	8	Peptide(di-)	Hydrophobic peptide	-2.1	-2.0762	0.0238002	-0.385472	-0.716625	-1.04452	42.7374	2.98013e-08	TRUE	TRUE	FALSE	FALSE	TRUE	TRUE
n1236	0	202.132	6.9699	C9H18N2O3	6	Ile-Ala	6	Peptide(di-)	Hydrophobic peptide	-0.60351	-0.609207	-0.00569642	0.517915	0.211899	0.366261	9.83587	0.000201926	TRUE	TRUE	FALSE	TRUE	FALSE	TRUE
p2979	0	186.1	10.739	C8H14N2O3	3	Ala-Pro	8	Peptide(di-)	Nonpolar peptide	-0.103356	-0.298024	-0.194668	-0.12296	0.135984	0.494546	5.3009	0.00508061	FALSE	FALSE	FALSE	FALSE	FALSE	TRUE
p2701	0	233.101	10.4251	C8H15N3O5	10	Gln-Ser	8	Peptide(di-)	Polar peptide	-7.62403	-8.29801	-0.673985	0	0.691336	-0.680119	402.791	1.74661e-15	TRUE	TRUE	TRUE	FALSE	TRUE	TRUE
n490	0	172.085	13.2853	C7H12N2O3	2	Glycylproline	6	Peptide(di-)	Polar peptide	-2.9554	-4.6142	-1.6588	0.955987	-0.473418	-2.17817	31.3991	2.17155e-07	TRUE	TRUE	TRUE	TRUE	FALSE	TRUE
p2878	0	391.189	12.9479	C15H29N5O5S	3	Ala-Lys-Ala-Cys	8	Peptide(tetra-)	Basic peptide	-6.82852	-6.77274	0.0557835	4.19134	0.0950615	-0.66868	29.9653	2.99565e-07	TRUE	TRUE	FALSE	TRUE	FALSE	FALSE
p2452	0	489.196	19.8262	C21H27N7O7	2	Asn-Gly-Tyr-His	6	Peptide(tetra-)	Basic peptide	0.407946	0.856477	0.448532	0.659944	0.0481477	0.187225	50.3108	9.26396e-09	TRUE	TRUE	TRUE	TRUE	FALSE	FALSE
p1012	0	527.233	15.7412	C21H33N7O9	1	Glu-Lys-Asp-His	6	Peptide(tetra-)	Basic peptide	-3.2634	-4.52582	-1.26242	-2.53562	-0.243503	-1.5396	35.5581	9.56924e-08	TRUE	TRUE	TRUE	TRUE	FALSE	TRUE
p2285	0	390.175	15.6121	C15H26N4O8	10	Ala-Val-Asp-Ser	8	Peptide(tetra-)	Hydrophobic peptide	0.197671	-0.553155	-0.750826	-0.605492	0.124613	1.0636	21.941	2.1267e-06	FALSE	TRUE	TRUE	TRUE	FALSE	TRUE
p2915	0	524.176	18.7058	C22H28N4O11	1	Glu-Phe-Asp-Asp	8	Peptide(tetra-)	Hydrophobic peptide	0.28558	0.127467	-0.158113	-0.0879154	-0.186711	1.2577	11.9759	6.89084e-05	FALSE	FALSE	FALSE	FALSE	FALSE	TRUE
p1802	0	366.103	15.1415	C12H22N4O5S2	3	Ala-Ala-Cys-Cys	8	Peptide(tetra-)	Nonpolar peptide	-1.90061	-2.82025	-0.919641	0.155516	0.215083	0.443628	139.915	5.45374e-12	TRUE	TRUE	TRUE	FALSE	FALSE	TRUE
p409	0	432.197	8.48149	C16H28N6O8	6	Ala-Gln-Gln-Ser	6	Peptide(tetra-)	Polar peptide	0.545872	0.395995	-0.149877	-0.212352	0.0592569	0.252969	10.1265	0.000174884	TRUE	TRUE	FALSE	TRUE	FALSE	TRUE
p2786	0	291.106	14.7869	C10H17N3O7	3	Ala-Asp-Ser	8	Peptide(tri-)	Acidic peptide	-3.18616	-3.74131	-0.555158	-1.26913	-0.312747	-0.577974	14.6059	2.22919e-05	TRUE	TRUE	FALSE	FALSE	FALSE	FALSE
p2877	0	319.138	16.3265	C12H21N3O7	2	Glu-Ala-Thr	8	Peptide(tri-)	Acidic peptide	-7.27515	-7.58195	-0.306799	0	0.218807	-1.05693	386.05	1.91185e-15	TRUE	TRUE	FALSE	FALSE	FALSE	TRUE
p2792	0	317.17	11.3792	C12H23N5O5	2	Lys-Asn-Gly	8	Peptide(tri-)	Basic peptide	-1.29121	-1.38455	-0.0933435	-1.06102	0.446822	-0.675385	5.06339	0.00624755	FALSE	FALSE	FALSE	TRUE	FALSE	FALSE
p1529	0	332.206	13.2738	C14H28N4O5	1	Lys-Val-Ser	6	Peptide(tri-)	Basic peptide	-0.675723	-1.28432	-0.608595	-1.63741	-1.21529	-1.20328	5.69258	0.00362075	FALSE	FALSE	FALSE	TRUE	FALSE	FALSE
p3181	0	434.228	9.70719	C20H30N6O5	1	Pro-Tyr-Arg	8	Peptide(tri-)	Basic peptide	0.90663	0.1381	-0.76853	-0.689926	0.0108546	0.352844	4.78945	0.00799721	TRUE	FALSE	TRUE	TRUE	FALSE	FALSE
p2752	0	259.154	12.9743	C11H21N3O4	15	Ile-Ala-Gly	8	Peptide(tri-)	Hydrophobic peptide	0.276319	0.386842	0.110523	-1.65029	-0.699798	-0.227394	21.9663	2.12426e-06	FALSE	TRUE	FALSE	TRUE	TRUE	FALSE
n1543	0	301.2	4.40497	C14H27N3O4	5	Ile-Gly-Ile	8	Peptide(tri-)	Hydrophobic peptide	0.544164	0.804787	0.260622	0.380156	-0.255087	0.225263	7.72181	0.000785475	TRUE	TRUE	FALSE	FALSE	FALSE	FALSE
p2379	0	317.195	6.93638	C14H27N3O5	3	Ile-Ser-Val	8	Peptide(tri-)	Hydrophobic peptide	-2.92869	-4.10987	-1.18118	0.747411	-1.01427	-1.83418	8.24118	0.000547967	TRUE	TRUE	FALSE	FALSE	FALSE	FALSE
n1126	0	338.072	13.9393	C10H18N4O5S2	3	Asn-Cys-Cys	6	Peptide(tri-)	Polar peptide	-2.05796	-2.73223	-0.674273	-0.463386	0.0964103	-1.80173	29.5876	3.19789e-07	TRUE	TRUE	TRUE	FALSE	FALSE	TRUE
p999	0	316.138	12.7581	C12H20N4O6	2	Asn-Pro-Ser	6	Peptide(tri-)	Polar peptide	-1.22336	-2.66482	-1.44147	-4.0128	0.705069	1.05167	23.6918	1.34976e-06	TRUE	TRUE	FALSE	FALSE	FALSE	FALSE
p2892	0	306.118	11.7317	C10H18N4O7	2	Asn-Ser-Ser	6	Peptide(tri-)	Polar peptide	0.285076	0.474946	0.18987	-1.47116	0.515414	-0.0420449	15.82	1.39827e-05	FALSE	TRUE	FALSE	TRUE	TRUE	FALSE
p2649	0	287.159	12.738	C11H21N5O4	2	Arginyl-Hydroxyproline	8	Peptides	Undefined	-0.0319344	-0.328856	-0.296922	-1.33468	-0.0719083	0.225034	22.8357	1.72734e-06	FALSE	FALSE	FALSE	TRUE	FALSE	FALSE
p2547	C05283	275.112	13.6507	C10H17N3O6	7	Gamma-Glutamylglutamine	8	Peptides	Undefined	-1.68465	-2.54246	-0.857809	0.235034	-0.249118	-1.05042	15.141	1.80755e-05	TRUE	TRUE	TRUE	FALSE	FALSE	TRUE
p2238	C03738	218.09	14.3437	C8H14N2O5	6	gamma-L-Glutamyl-D-alanine	8	Peptides	Undefined	-2.1682	-1.95784	0.210365	0.400989	-0.889816	-1.819	29.1449	3.52076e-07	TRUE	TRUE	FALSE	FALSE	TRUE	TRUE
p443	0	246.122	14.4504	C10H18N2O5	10	L-beta-aspartyl-L-leucine	8	Peptides	Undefined	-0.561377	-1.41429	-0.85291	-0.535996	-1.09123	-0.498654	10.0955	0.000177786	FALSE	TRUE	TRUE	FALSE	TRUE	FALSE
p2894	0	260.137	10.0402	C11H20N2O5	4	L-gamma-glutamyl-L-isoleucine	8	Peptides	Undefined	-0.646458	-1.16592	-0.519462	-0.02811	0.0990559	-0.687302	4.92839	0.0070491	TRUE	TRUE	FALSE	FALSE	FALSE	TRUE
p1175	0	262.099	6.96829	C10H18N2O4S	2	Methionyl-Hydroxyproline	6	Peptides	Undefined	-0.791822	-1.14304	-0.351223	-2.11022	0.471877	-0.211598	7.22634	0.00110454	FALSE	FALSE	FALSE	TRUE	FALSE	FALSE
p3136	0	192.075	11.3179	C6H12N2O5	2	Serinyl-Serine	8	Peptides	Undefined	-5.63892	-6.37104	-0.732123	0	0.340206	-0.0760316	269.592	3.09662e-14	TRUE	TRUE	TRUE	FALSE	FALSE	FALSE
p1147	C02952	182.094	4.24788	C10H14O3	17	5-Oxo-1,2-campholide	5	Undefined	D-camphor degradation	0.423342	0.448536	0.0251936	1.5849	0.214356	0.248733	14.8993	1.98095e-05	FALSE	FALSE	FALSE	TRUE	FALSE	FALSE
p1914	0	170.094	4.21833	C9H14O3	4	2-butyl-4-hydroxy-5-methyl-3(2H)-furanone	7	Undefined	furaneol biosynthesis	0.210644	0.369685	0.159042	1.92598	0.25119	0.27069	10.4096	0.000151168	FALSE	FALSE	FALSE	TRUE	FALSE	FALSE
p1254	0	156.079	4.45153	C8H12O3	4	4-hydroxy-5-methyl-2-propyl-3(2H)-furanone	5	Undefined	furaneol biosynthesis	0.464928	0.693908	0.22898	1.65354	0.103347	0.524944	20.0567	3.55145e-06	FALSE	TRUE	FALSE	TRUE	FALSE	FALSE
p3010	C15025	161.105	11.0647	C7H15NO3	2	(S)-Carnitine	7	Undefined	gamma-butyrobetaine degradation __ carnitine degradation II	-1.40979	-0.98716	0.422634	-0.036655	-0.423558	-1.07133	22.722	1.76487e-06	TRUE	TRUE	TRUE	FALSE	TRUE	TRUE
p2605	0	147.089	7.00741	C6H13NO3	4	N-hydroxyisoleucine	7	Undefined	lotaustralin biosynthesis __ superpathway of linamarin and lotaustralin biosynthesis	0.468196	0.29619	-0.172006	0.906528	-0.0101446	0.0783974	4.53955	0.0100687	FALSE	FALSE	FALSE	TRUE	FALSE	FALSE
n1057	0	132.09	15.6733	C5H12N2O2	6	N4-acetyl-N4-hydroxy-1-aminopropane	5	Undefined	rhizobactin 1021 biosynthesis	-1.75259	-1.8218	-0.0692027	-1.97859	-0.0184432	-0.817377	20.16	3.48542e-06	TRUE	TRUE	FALSE	TRUE	FALSE	FALSE
p3027	0	89.0841	19.7562	C4H11NO	2	N-dimethylethanolamine	7	Undefined	superpathway of choline biosynthesis __ choline biosynthesis II	0.663326	0.630418	-0.0329086	-0.24141	0.448736	0.615147	4.02676	0.0164827	TRUE	TRUE	FALSE	FALSE	TRUE	TRUE
p2199	0	133.074	7.43701	C5H11NO3	7	N-hydroxyvaline	7	Undefined	superpathway of linamarin and lotaustralin biosynthesis __ linamarin biosynthesis	0.706705	0.270029	-0.436676	1.68045	0.159243	-0.403745	11.2776	9.70991e-05	FALSE	FALSE	FALSE	TRUE	FALSE	FALSE
p1111	C06066	184.11	3.87576	C10H16O3	15	4,5-dihydro-5,5-dimethyl-4-(3-oxobutyl)furan-2(3H)-one	5	Undefined	Terpenoid biosynthesis	0.600012	0.876702	0.27669	1.25531	0.356142	0.403423	12.9193	4.47431e-05	FALSE	TRUE	FALSE	TRUE	FALSE	FALSE
p2314	0	272.03	15.4619	C7H13O9P	2	&alpha;-(2,6-anhydro-3-deoxy-D-arabino-heptulopyranosid)onate 7-phosphate	5	Undefined	Undefined	1.42996	1.45291	0.0229507	-1.46057	0.0325196	-0.857977	32.8503	1.57396e-07	TRUE	TRUE	FALSE	TRUE	FALSE	TRUE
p1986	C11108	119.058	6.97843	C4H9NO3	11	(-)-erythro-(2R,3R)-dihydroxybutylamide	5	Undefined	Undefined	0.357098	0.0511576	-0.305941	0.847718	0.176397	-0.486139	5.57553	0.00399042	FALSE	FALSE	FALSE	TRUE	FALSE	FALSE
p2728	0	232.117	14.8963	C8H16N4O4	2	(3R)-hydroxy-N-acetyl-(L)-arginine	7	Undefined	Undefined	-1.48363	-1.28127	0.202365	-0.72009	-0.478458	-0.431756	26.3902	6.37295e-07	TRUE	TRUE	FALSE	TRUE	FALSE	FALSE
n357	C04433	170.131	3.68803	C10H18O2	75	(E)-3,7-Dimethylocta-1,6-diene-3,8-diol	5	Undefined	Undefined	0.372642	0.747954	0.375313	1.98867	0.232834	0.54357	15.7459	1.4391e-05	FALSE	FALSE	FALSE	TRUE	FALSE	FALSE
p15	0	352.189	3.47205	C19H28O6	1	[4]-Gingerdiol 3,5-diacetate	5	Undefined	Undefined	0.384438	0.755181	0.370743	1.92907	0.0439968	0.543277	9.07074	0.000319464	FALSE	FALSE	FALSE	TRUE	FALSE	FALSE
n1199	C10482	278.188	3.46075	C17H26O3	7	[6]-Paradol	7	Undefined	Undefined	-0.331658	0.4358	0.767458	-1.5146	0.219456	0.958837	3.96651	0.0174755	FALSE	FALSE	FALSE	TRUE	FALSE	FALSE
p1960	0	94.0782	3.67242	C7H10	2	1-Methyl-1,3-cyclohexadiene	5	Undefined	Undefined	0.109531	0.270322	0.160791	0.654614	-0.338218	-0.0350322	3.75883	0.0215263	FALSE	FALSE	FALSE	TRUE	FALSE	FALSE
n1186	0	196.085	4.5145	C9H12N2O3	2	2-(Ethylamino)-4,5-dihydroxybenzamide	5	Undefined	Undefined	-0.654319	-1.4142	-0.759878	-2.0187	0.580559	-0.452468	9.60366	0.000232362	FALSE	FALSE	FALSE	TRUE	FALSE	FALSE
p1921	C11003	121.089	5.32249	C8H11N	10	2,4-Dimethylaniline	7	Undefined	Undefined	0.286087	0.609638	0.323551	1.72883	-0.0946718	0.385274	8.57116	0.000438867	FALSE	FALSE	FALSE	TRUE	FALSE	FALSE
p3002	0	203.079	19.8316	C8H13NO5	2	2-acetamidoglucal	7	Undefined	Undefined	-0.889908	-0.845968	0.0439395	-0.695433	0.236522	-0.0416951	25.0432	9.21381e-07	TRUE	TRUE	FALSE	TRUE	FALSE	FALSE
p2528	0	123.069	6.34548	C7H9NO	9	2-amino-4-methylphenol	7	Undefined	Undefined	0.192063	0.302298	0.110236	1.77102	0.0516994	0.0775491	12.6033	5.15782e-05	FALSE	FALSE	FALSE	TRUE	FALSE	FALSE
n1123	C02926	101.048	20.5879	C4H7NO2	6	2-Aminobutan-4-olide	5	Undefined	Undefined	-0.604837	-0.746174	-0.141337	0.581088	0.231477	0.634517	5.76326	0.00341764	TRUE	TRUE	FALSE	TRUE	FALSE	TRUE
n1109	0	246.051	11.9989	C6H15O8P	3	2-deoxyglucose-6-phosphate	7	Undefined	Undefined	0.982745	1.44478	0.462036	-0.374145	0.342994	-0.0381309	50.3969	9.36149e-09	TRUE	TRUE	TRUE	TRUE	TRUE	FALSE
n323	0	326.191	3.29371	C18H30O3S	2	2-Dodecylbenzenesulfonic acid	7	Undefined	Undefined	-1.01542	-0.190558	0.824867	3.5666	-0.125146	2.13853	16.3682	1.14911e-05	FALSE	FALSE	FALSE	TRUE	FALSE	TRUE
p2069	0	151.049	11.9263	C5H5N5O	3	2-Hydroxyadenine	7	Undefined	Undefined	-2.02151	-2.48234	-0.460827	-0.699704	-0.375966	0.560658	22.3886	1.92712e-06	TRUE	TRUE	FALSE	FALSE	FALSE	FALSE
n363	0	242.152	3.83181	C13H22O4	3	2-isocapryloyl-3R-hydroxymethyl-&gamma;-butyrolactone	5	Undefined	Undefined	0.493706	0.812199	0.318493	1.45987	0.0422854	0.497444	17.8207	7.21589e-06	FALSE	TRUE	FALSE	TRUE	FALSE	FALSE
p1108	0	245.163	3.87901	C12H23NO4	5	2-Methylbutyroylcarnitine	5	Undefined	Undefined	0.555254	0.683757	0.128503	1.85145	0.207919	0.352381	12.335	5.81553e-05	FALSE	FALSE	FALSE	TRUE	FALSE	FALSE
p2839	C04445	145.02	6.97491	C5H7NO2S	2	3,4-Dehydrothiomorpholine-3-carboxylate	7	Undefined	Undefined	-1.25297	-1.98591	-0.732941	1.25129	0.507185	0.544859	22.7489	1.76347e-06	TRUE	TRUE	TRUE	TRUE	FALSE	TRUE
p1255	0	129.079	4.52195	C6H11NO2	12	3-Acetamidobutanal	5	Undefined	Undefined	0.280815	0.699858	0.419043	1.46401	0.00349187	0.163821	16.5107	1.11699e-05	FALSE	TRUE	FALSE	TRUE	FALSE	FALSE
p2609	0	162.032	3.88615	C9H6O3	3	3Hydroxycoumarin	7	Undefined	Undefined	0.680891	0.651226	-0.0296642	-1.26613	0.0675905	-0.185193	4.49672	0.0104593	TRUE	TRUE	FALSE	TRUE	FALSE	FALSE
p358	C06121	297.267	3.6487	C18H35NO2	11	3-Ketosphingosine	5	Undefined	Undefined	0.0820177	0.0921083	0.0100906	1.55336	0.0216723	0.0247414	12.4257	5.59464e-05	FALSE	FALSE	FALSE	TRUE	FALSE	FALSE
p2680	C02230	165.065	9.40757	C6H7N5O	5	3-Methylguanine	5	Undefined	Undefined	-0.758425	-0.538714	0.219711	-1.02152	-0.35728	0.493132	33.5067	1.37924e-07	TRUE	TRUE	FALSE	TRUE	FALSE	TRUE
p984	0	133.074	6.96987	C5H11NO3	7	3-nitro-2-pentanol	5	Undefined	Undefined	1.97617	1.01257	-0.963603	-1.26932	0.899007	-0.244344	6.2235	0.002365	TRUE	TRUE	TRUE	TRUE	TRUE	FALSE
p952	C03929	180.115	3.80708	C11H16O2	16	3-tert-Butyl-5-methylcatechol	5	Undefined	Undefined	0.448341	0.617386	0.169046	1.57776	0.193726	0.227496	13.0735	4.17378e-05	FALSE	FALSE	FALSE	TRUE	FALSE	FALSE
p2588	C04114	143.095	9.90307	C7H13NO2	4	4-(Trimethylammonio)but-2-enoate	7	Undefined	Undefined	-1.8341	-0.720873	1.11322	-0.187763	-1.38588	-0.15331	9.99862	0.000186271	TRUE	TRUE	TRUE	FALSE	TRUE	FALSE
n1511	0	112.027	6.97338	C4H4N2O2	3	4-Carboxypyrazole	7	Undefined	Undefined	0.316657	0.462248	0.145591	-0.082475	0.175726	0.0742689	3.67972	0.0233298	TRUE	TRUE	FALSE	FALSE	FALSE	FALSE
p950	C14305	194.131	3.73841	C12H18O2	21	4-Hexyloxyphenol	5	Undefined	Undefined	0.247699	0.657134	0.409435	1.80888	0.0628034	0.56796	14.6015	2.22478e-05	FALSE	FALSE	FALSE	TRUE	FALSE	FALSE
n419	C02948	116.084	4.48032	C6H12O2	35	4-Hydroxyhexan-3-one	7	Undefined	Undefined	0.65373	0.851321	0.197591	1.54412	0.390036	0.620873	19.0282	4.83813e-06	TRUE	TRUE	FALSE	TRUE	FALSE	FALSE
p324	0	146.073	3.51327	C10H10O	8	4-Phenyl-2-butenal	5	Undefined	Undefined	0.357671	0.825582	0.467911	1.63904	0.0503862	0.802017	9.96379	0.000189338	FALSE	FALSE	FALSE	TRUE	FALSE	FALSE
p958	C14311	136.089	3.81954	C9H12O	27	4-Propylphenol	5	Undefined	Undefined	0.250666	0.541849	0.291183	1.67567	0.0182034	0.307223	16.5325	1.11194e-05	FALSE	FALSE	FALSE	TRUE	FALSE	FALSE
p1857	0	214.121	4.09289	C11H18O4	3	5-Hexyltetrahydro-2-oxo-3-furancarboxylic acid	5	Undefined	Undefined	0.247745	0.471315	0.22357	1.93801	0.310022	0.294493	11.2063	0.000100556	FALSE	FALSE	FALSE	TRUE	FALSE	FALSE
p1861	0	98.0367	4.09164	C5H6O2	4	5-Methyl-2(3H)-furanone	5	Undefined	Undefined	0.42286	0.648383	0.225523	1.86787	0.307662	0.199774	17.8014	7.23337e-06	FALSE	FALSE	FALSE	TRUE	FALSE	FALSE
p3093	0	257.102	9.99352	C10H15N3O5	2	5-Methylcytidine	7	Undefined	Undefined	-1.03878	-0.745489	0.293294	-2.74397	-0.324773	-0.690268	17.4095	8.10368e-06	FALSE	FALSE	FALSE	TRUE	FALSE	FALSE
p983	0	297.09	6.96933	C11H15N5O3S	2	5'-methylthioformycin	7	Undefined	Undefined	2.05917	1.0743	-0.984865	-1.41023	0.979545	-0.359201	7.57409	0.000868409	TRUE	TRUE	TRUE	TRUE	TRUE	FALSE
p1258	0	186.089	4.50168	C9H14O4	4	7,8-diketopelargonate	5	Undefined	Undefined	0.0390026	0.394626	0.355624	1.51421	-0.0620103	0.288712	10.2835	0.000160513	FALSE	FALSE	FALSE	TRUE	FALSE	FALSE
p1266	C04535	184.074	4.53813	C9H12O4	11	7-Methyl-2-hydroxy-6-oxoocta-2,4-dienoate	5	Undefined	Undefined	-0.20601	0.192622	0.398632	1.73721	-0.1492	0.153682	13.919	2.95379e-05	FALSE	FALSE	FALSE	TRUE	FALSE	FALSE
p2242	0	151.049	15.9529	C5H5N5O	3	8-Hydroxyadenine	5	Undefined	Undefined	-0.99624	-1.36487	-0.368631	-0.789244	-0.12731	0.728059	32.9382	1.56077e-07	TRUE	TRUE	FALSE	TRUE	FALSE	TRUE
p1269	0	185.105	4.55687	C9H15NO3	5	8-keto-7-aminoperlagonate	5	Undefined	Undefined	-0.60526	-0.397646	0.207614	1.48049	-0.261055	0.0748533	12.9924	4.3378e-05	TRUE	FALSE	FALSE	TRUE	FALSE	FALSE
p2327	0	255.219	3.76632	C15H29NO2	1	9-Decenoylcholine	7	Undefined	Undefined	0.151567	0.140664	-0.0109034	0.825886	0.0463405	0.138172	3.43986	0.0297852	FALSE	FALSE	FALSE	TRUE	FALSE	FALSE
p333	0	339.314	3.49996	C21H41NO2	1	9-Hexadecenoylcholine	5	Undefined	Undefined	0.372337	0.758899	0.386562	1.65053	0.0644339	0.595384	8.58215	0.000437763	FALSE	FALSE	FALSE	TRUE	FALSE	FALSE
p3057	C09910	147.105	6.94162	C10H13N	2	Actinidine	7	Undefined	Undefined	0.0512377	-0.172383	-0.223621	-0.290563	0.00977276	-0.642302	4.20621	0.0138518	FALSE	FALSE	FALSE	FALSE	FALSE	TRUE
p1845	0	621.028	15.8444	C15H22N5O16P3	1	ADP ribose 1'',2''-phosphate	5	Undefined	Undefined	-0.909916	-1.40596	-0.496046	0.0099465	0.042401	-0.840777	21.1366	2.67563e-06	TRUE	TRUE	TRUE	FALSE	FALSE	TRUE
p21	C08810	516.272	3.49173	C29H40O8	4	Ajugalactone	5	Undefined	Undefined	0.397596	0.715085	0.317488	1.68904	-0.0361941	0.433687	9.47465	0.000251933	FALSE	FALSE	FALSE	TRUE	FALSE	FALSE
p2711	C13378	484.058	15.5656	C14H22N4O9P2S	1	alpha,beta-Dihydroxyethyl-TPP	7	Undefined	Undefined	-1.63205	-1.61168	0.0203639	-0.399118	-0.198464	0.0601197	26.6671	5.93157e-07	TRUE	TRUE	FALSE	FALSE	FALSE	FALSE
n1080	C09690	206.167	3.64727	C14H22O	13	alpha-Irone	7	Undefined	Undefined	0.710919	0.791065	0.0801465	0.0358625	0.0233446	0.231382	17.428	8.12579e-06	TRUE	TRUE	FALSE	FALSE	FALSE	FALSE
p78	C14395	118.078	3.66011	C9H10	2	alpha-Methylstyrene	5	Undefined	Undefined	-0.345034	0.0747364	0.41977	0.674699	-1.21186	-0.235527	3.13438	0.0413783	FALSE	FALSE	FALSE	FALSE	TRUE	FALSE
n1194	C09350	234.162	3.36973	C15H22O2	59	Bakkenolide A	7	Undefined	Undefined	0.247787	0.466948	0.219161	0.627997	0.0620806	-1.21464	46.8605	1.4876e-08	FALSE	TRUE	FALSE	TRUE	FALSE	TRUE
p2573	C10133	109.064	30.8289	C5H7N3	2	Brunfelsamidine	5	Undefined	Undefined	0.134137	0.332351	0.198214	0.0390607	0.0312624	0.259037	3.03228	0.0461118	FALSE	TRUE	FALSE	FALSE	FALSE	TRUE
p347	C17515	269.272	3.63262	C17H35NO	1	Capsiamide	5	Undefined	Undefined	0.295306	0.530711	0.235404	1.61025	0.225469	0.401378	13.5019	3.42559e-05	FALSE	FALSE	FALSE	TRUE	FALSE	FALSE
p1910	C08328	275.101	7.14037	C11H17NO7	3	Cardiospermin	7	Undefined	Undefined	1.24904	1.68617	0.437139	-0.238585	-0.739305	0.472705	14.924	1.96635e-05	TRUE	TRUE	FALSE	FALSE	TRUE	FALSE
p1980	C01483	130.074	6.96644	C5H10N2O2	6	Casein K	5	Undefined	Undefined	0.502936	0.427363	-0.0755726	0.735904	0.377717	0.0325821	4.17888	0.0141549	FALSE	FALSE	FALSE	TRUE	FALSE	FALSE
n816	C11321	614.397	7.79155	C32H58N2O7S	1	CHAPS	7	Undefined	Undefined	0.283121	0.40192	0.1188	-0.122768	0.0180691	0.0849031	7.32293	0.00103788	TRUE	TRUE	FALSE	FALSE	FALSE	FALSE
n1238	C11321	614.396	5.75593	C32H58N2O7S	1	CHAPS	7	Undefined	Undefined	-0.199262	0.612125	0.811387	0.570101	0.0446758	0.568023	4.00306	0.0168582	FALSE	FALSE	TRUE	TRUE	FALSE	FALSE
p2184	C12229	377.126	10.4105	C22H19NO5	3	Chelilutine	7	Undefined	Undefined	-0.0412942	0.0292156	0.0705097	-1.23647	-0.387134	-0.237327	3.0404	0.045775	FALSE	FALSE	FALSE	TRUE	FALSE	FALSE
p1092	C00920	536.092	16.3233	C31H51N10O22P3S2	1	CoA-glutathione	5	Undefined	Undefined	-1.46693	-1.88907	-0.422146	-0.494197	0.236654	-1.08285	16.8304	9.92907e-06	TRUE	TRUE	FALSE	FALSE	FALSE	TRUE
n482	C01066	112.052	6.96895	C6H8O2	21	Cyclohexane-1,3-dione	5	Undefined	Undefined	0.308453	0.71081	0.402357	1.62364	0.242325	0.24809	13.7051	3.15039e-05	FALSE	FALSE	FALSE	TRUE	FALSE	FALSE
n487	C03264	132.079	6.95494	C6H12O3	22	D-2-Hydroxyisocaproate	5	Undefined	Undefined	0.227556	0.468043	0.240487	1.53255	0.195133	0.139642	13.6435	3.23713e-05	FALSE	FALSE	FALSE	TRUE	FALSE	FALSE
p2823	C10588	195.09	4.62026	C10H13NO3	8	Damascenine	7	Undefined	Undefined	-0.121272	0.318458	0.43973	-0.0838828	-0.610189	-0.206774	3.01986	0.0466807	FALSE	FALSE	FALSE	FALSE	TRUE	FALSE
p374	C09652	238.193	3.63815	C15H26O2	48	Daucol	5	Undefined	Undefined	0.320755	0.512106	0.191351	1.47887	0.145494	0.20725	12.8703	4.57432e-05	FALSE	FALSE	FALSE	TRUE	FALSE	FALSE
p380	0	257.235	3.72484	C15H31NO2	1	Decanoylcholine	5	Undefined	Undefined	0.412168	0.626786	0.214619	1.46284	0.0868257	0.339792	12.4116	5.61821e-05	FALSE	FALSE	FALSE	TRUE	FALSE	FALSE
p2678	0	118.009	11.4256	C4H6O2S	1	Dihydro-4-mercapto-3(2H)-furanone	7	Undefined	Undefined	-5.67372	-5.51053	0.16319	-0.621843	0.691688	-1.67194	39.1116	5.79068e-08	TRUE	TRUE	FALSE	FALSE	FALSE	TRUE
p18	0	339.35	3.47832	C22H45NO	1	Docosanamide	5	Undefined	Undefined	0.389208	0.687314	0.298106	1.54659	0.12095	0.542007	10.7657	0.000125225	FALSE	FALSE	FALSE	TRUE	FALSE	FALSE
p1107	C09777	166.099	3.84974	C10H14O2	40	Dolichodial	5	Undefined	Undefined	0.57487	0.754047	0.179177	1.46622	0.354915	0.200974	19.156	4.63274e-06	FALSE	TRUE	FALSE	TRUE	FALSE	FALSE
p3020	0	275.149	15.9359	C11H21N3O5	6	Epsilon-(gamma-Glutamyl)-lysine	7	Undefined	Undefined	-0.519643	-1.33471	-0.81507	-5.1677	0.309496	-0.00437168	124.005	1.43318e-11	FALSE	TRUE	TRUE	TRUE	FALSE	FALSE
p949	C14280	170.094	3.86333	C9H14O3	4	Furfural diethyl acetal	5	Undefined	Undefined	0.405477	0.789954	0.384477	1.55017	0.104177	0.388115	14.8539	2.00689e-05	FALSE	TRUE	FALSE	TRUE	FALSE	FALSE
p293	0	114.068	4.07137	C6H10O2	33	Gamma-Caprolactone	5	Undefined	Undefined	0.437338	0.366148	-0.0711899	1.74892	0.28798	0.0636741	13.5542	3.34846e-05	FALSE	FALSE	FALSE	TRUE	FALSE	FALSE
n1524	C04544	321.099	12.0759	C11H19N3O6S	5	gamma-L-Glutamyl-L-cysteinyl-beta-alanine	7	Undefined	Undefined	-2.65043	-2.43811	0.212318	0.74349	1.14189	-1.02546	49.0371	1.11886e-08	TRUE	TRUE	FALSE	TRUE	TRUE	TRUE
p373	C08571	184.146	3.7408	C11H20O2	62	gamma-Undecalactone	5	Undefined	Undefined	0.247319	0.605196	0.357877	1.25724	-0.0565494	0.290481	10.0148	0.000184909	FALSE	FALSE	FALSE	TRUE	FALSE	FALSE
p1106	C12294	182.131	3.85752	C11H18O2	32	Geranyl formate	5	Undefined	Undefined	0.547066	0.971069	0.424003	1.36377	0.268815	0.548324	15.2174	1.76751e-05	FALSE	TRUE	FALSE	TRUE	FALSE	FALSE
p2991	0	478.18	9.38493	C19H30N2O12	1	glcNAc-1,6-anhMurNAc	7	Undefined	Undefined	2.33624	2.87263	0.536393	-1.08786	-0.172981	0.72119	34.8745	1.08662e-07	TRUE	TRUE	FALSE	TRUE	FALSE	TRUE
p298	C12518	100.052	4.02159	C5H8O2	22	glutaraldehyde	5	Undefined	Undefined	0.184134	0.606768	0.422634	2.02953	-0.141164	0.40197	11.6786	7.8992e-05	FALSE	FALSE	FALSE	TRUE	FALSE	FALSE
n909	C03274	246.051	13.7922	C6H15O8P	3	Glycerophosphoglycerol	7	Undefined	Undefined	2.28721	2.16355	-0.123655	-2.2224	-0.333633	-1.0147	69.9819	9.87517e-10	TRUE	TRUE	FALSE	TRUE	FALSE	TRUE
p1821	C09460	193.11	10.8244	C11H15NO2	11	Heliamine	7	Undefined	Undefined	0.185947	0.644105	0.458159	-0.42972	-0.226402	0.362113	6.69467	0.00163762	FALSE	TRUE	TRUE	TRUE	FALSE	TRUE
p1151	0	115.1	4.37294	C6H13NO	4	hexanamide	5	Undefined	Undefined	0.105978	0.127928	0.0219503	1.29314	0.0210481	0.116779	7.48181	0.000926395	FALSE	FALSE	FALSE	TRUE	FALSE	FALSE
p302	0	196.11	3.97589	C11H16O3	3	Hexyl 2-furoate	5	Undefined	Undefined	0.452119	0.974576	0.522457	1.42402	-0.153698	0.507028	9.85169	0.000200455	FALSE	TRUE	FALSE	TRUE	FALSE	FALSE
p1263	0	169.11	4.57608	C9H15NO2	1	Homoarecoline	5	Undefined	Undefined	0.284877	0.428039	0.143161	0.766942	0.321207	0.61406	9.93542	0.000191691	FALSE	TRUE	FALSE	TRUE	FALSE	TRUE
n77	0	326.318	3.27313	C21H42O2	18	Homophytanicacid	5	Undefined	Undefined	0.726037	0.785471	0.0594337	2.16186	0.391998	0.276339	17.003	9.36692e-06	FALSE	FALSE	FALSE	TRUE	FALSE	FALSE
p2009	0	126.043	6.97735	C5H6N2O2	4	Imidazol-4-ylacetate	7	Undefined	Undefined	1.27588	1.7168	0.44092	-2.32563	-0.76341	0.172325	9.20436	0.000295328	TRUE	TRUE	FALSE	TRUE	FALSE	FALSE
n426	C01710	134.073	4.42232	C9H10O	17	Indan-1-ol	5	Undefined	Undefined	0.430137	0.628289	0.198151	1.91293	0.18432	0.438515	17.3404	8.2542e-06	FALSE	FALSE	FALSE	TRUE	FALSE	FALSE
p1046	C02421	122.048	12.8436	C6H6N2O	5	Isonicotineamide	5	Undefined	Undefined	-0.598185	-0.852054	-0.25387	-0.602831	0.104305	-0.501124	36.1897	8.96263e-08	TRUE	TRUE	FALSE	TRUE	FALSE	TRUE
n1546	0	358.111	14.7177	C12H22O12	1	melibionate	7	Undefined	Undefined	-0.725002	0.0719746	0.796977	-0.936744	-0.99617	-1.50404	16.3839	1.1467e-05	TRUE	FALSE	TRUE	TRUE	TRUE	TRUE
p291	0	177.115	4.06305	C11H15NO	11	Mephedrone	5	Undefined	Undefined	0.486134	0.664828	0.178694	1.54543	0.383359	0.300865	11.8868	7.16854e-05	FALSE	FALSE	FALSE	TRUE	FALSE	FALSE
p3174	C12245	197.08	9.32581	C8H11N3O3	3	Methyl5-(but-3-en-1-yl)amino-1,3,4-oxadiazole-2-carboxylate	7	Undefined	Undefined	-1.08026	-1.23333	-0.153061	-0.289194	0.0423853	-0.68008	18.5816	5.56204e-06	TRUE	TRUE	FALSE	FALSE	FALSE	TRUE
p2671	0	183.126	4.51514	C10H17NO2	2	Methyprylon	7	Undefined	Undefined	-0.735682	-0.248819	0.486863	1.19493	-0.164873	0.441466	7.42678	0.00096116	TRUE	FALSE	TRUE	TRUE	FALSE	TRUE
p355	0	227.225	3.69579	C14H29NO	2	myristic amide	5	Undefined	Undefined	0.251563	0.522472	0.27091	1.29184	0.0356218	0.359875	13.8123	3.04317e-05	FALSE	FALSE	FALSE	TRUE	FALSE	FALSE
p2158	0	227.225	6.70652	C14H29NO	2	myristic amide	7	Undefined	Undefined	0.248753	0.210928	-0.0378245	1.63814	0.120002	-0.0930013	7.25997	0.00108145	FALSE	FALSE	FALSE	TRUE	FALSE	FALSE
p377	0	285.23	3.64913	C16H31NO3	1	Myristoylglycine	5	Undefined	Undefined	0.366588	0.237959	-0.12863	1.71343	0.411636	0.101155	16.1389	1.24143e-05	FALSE	FALSE	FALSE	TRUE	FALSE	FALSE
p1144	C02846	121.089	4.39879	C8H11N	10	N,N-Dimethylaniline	5	Undefined	Undefined	0.279905	0.523731	0.243825	1.5153	0.0432427	0.361534	8.57815	0.000437858	FALSE	FALSE	FALSE	TRUE	FALSE	FALSE
n494	0	216.075	13.2817	C8H12N2O5	1	N3-(4-methoxyfumaroyl)-L-2,3-diaminopropanoate	5	Undefined	Undefined	-2.15215	-3.74589	-1.59374	0.545866	-0.331618	-1.89269	10.4299	0.000149739	TRUE	TRUE	TRUE	TRUE	FALSE	TRUE
p2380	C03416	295.128	6.95357	C12H17N5O4	1	N6,N6-Dimethyladenosine	5	Undefined	Undefined	-1.07591	-1.50715	-0.43124	-5.89328	-0.621941	-0.139502	254.202	4.46796e-14	TRUE	TRUE	FALSE	TRUE	TRUE	FALSE
p1756	C02709	151.063	4.54691	C8H9NO2	20	N-Acetoxyarylamine	5	Undefined	Undefined	-0.252724	-0.00192867	0.250795	1.23415	0.0442434	0.0507416	7.9052	0.000693102	FALSE	FALSE	FALSE	TRUE	FALSE	FALSE
n1448	0	264.078	12.1158	C9H16N2O5S	5	N-Acetylcystathionine	5	Undefined	Undefined	-6.99162	-7.22577	-0.234157	0	0.506373	-1.79187	306.787	1.18056e-14	TRUE	TRUE	FALSE	FALSE	FALSE	TRUE
n1618	0	850.344	13.0875	C34H54N6O19	1	N-Acetyl-D-glucosamine(anhydrous)N-Acetylmuramyl-tripeptide	7	Undefined	Undefined	2.06571	2.368	0.302287	-1.35252	-0.0923165	0.705465	34.4595	1.17939e-07	TRUE	TRUE	FALSE	TRUE	FALSE	TRUE
p2485	0	188.08	9.81407	C7H12N2O4	2	N-Acetylglutamine	7	Undefined	Undefined	-0.9087	-1.88557	-0.976869	-0.314861	1.14347	-0.688879	14.0363	2.80982e-05	TRUE	TRUE	TRUE	FALSE	TRUE	FALSE
p1079	C02997	197.08	12.1397	C8H11N3O3	3	N-Acetyl-L-histidine	5	Undefined	Undefined	-5.24799	-4.79501	0.452987	-0.0671062	-0.418481	-3.35902	61.2607	2.6101e-09	TRUE	TRUE	FALSE	FALSE	FALSE	TRUE
n1518	C16698	373.077	14.0738	C11H20NO11P	2	N-acetylmuramate 6-phosphate	7	Undefined	Undefined	0.411527	-0.511704	-0.92323	0.373859	0.660358	1.54807	34.3329	1.19784e-07	FALSE	TRUE	TRUE	FALSE	TRUE	TRUE
p955	0	229.168	3.75805	C12H23NO3	1	N-Decanoylglycine	5	Undefined	Undefined	0.226616	0.821661	0.595045	1.64491	-0.041169	0.529813	14.0976	2.73734e-05	FALSE	TRUE	FALSE	TRUE	FALSE	FALSE
p1257	0	187.121	4.4565	C9H17NO3	3	N-Heptanoylglycine	5	Undefined	Undefined	0.467389	0.56322	0.0958304	1.35901	0.162878	0.424692	17.5723	7.7772e-06	FALSE	TRUE	FALSE	TRUE	FALSE	FALSE
p248	0	309.303	3.56428	C20H39NO	1	N-Hexadecanoylpyrrolidine	5	Undefined	Undefined	-0.181353	0.247157	0.42851	0.971312	0.659609	0.505906	3.10314	0.0427021	FALSE	FALSE	FALSE	TRUE	FALSE	FALSE
p2670	0	114.079	11.0207	C5H10N2O	3	N-Mononitrosopiperazine	7	Undefined	Undefined	-1.87692	-0.655571	1.22135	-1.11028	-1.16258	-0.739187	5.26631	0.00522144	TRUE	FALSE	TRUE	FALSE	FALSE	FALSE
n677	C19485	144.053	7.67075	C5H8N2O3	1	N-Nitrosoproline	5	Undefined	Undefined	-1.0795	-2.0739	-0.994395	-0.494276	0.489092	-0.892472	13.1095	4.11134e-05	TRUE	TRUE	TRUE	FALSE	FALSE	TRUE
n475	0	312.176	3.32863	C17H28O3S	1	N-Undecylbenzenesulfonic acid	7	Undefined	Undefined	-1.12167	0.0424827	1.16415	2.05176	-0.133064	1.2625	8.69607	0.000405649	TRUE	FALSE	TRUE	TRUE	FALSE	TRUE
n420	C14218	146.131	4.47013	C8H18O2	6	Octane-1,8-diol	5	Undefined	Undefined	0.915849	1.19084	0.274993	1.82864	0.412881	0.72194	13.5918	3.2977e-05	FALSE	TRUE	FALSE	TRUE	FALSE	FALSE
p1805	0	289.127	12.3514	C11H19N3O6	4	Ophthalmicacid	9	Undefined	Undefined	-3.28297	-3.92402	-0.641052	0.273019	0.27168	-1.54785	57.0421	3.80392e-09	TRUE	TRUE	FALSE	FALSE	FALSE	TRUE
p352	0	255.256	3.65756	C16H33NO	1	Palmiticamide	5	Undefined	Undefined	0.225698	0.333264	0.107566	1.27891	0.194636	0.237664	16.0497	1.27956e-05	FALSE	FALSE	FALSE	TRUE	FALSE	FALSE
n1253	0	212.009	13.1008	C5H9O7P	3	P-DPD	5	Undefined	Undefined	-0.794299	-0.669762	0.124537	-1.14132	-0.111736	-0.401971	12.8251	4.66761e-05	TRUE	TRUE	FALSE	TRUE	FALSE	FALSE
p1080	C02304	108.069	12.0391	C6H8N2	7	Phenylhydrazine	5	Undefined	Undefined	-2.54492	-2.25586	0.289054	0.110157	-0.0943336	-2.07306	37.5425	7.3641e-08	TRUE	TRUE	FALSE	FALSE	FALSE	TRUE
n934	C09709	294.184	3.48995	C17H26O4	6	Phytuberin	7	Undefined	Undefined	-0.0130824	0.710076	0.723159	0.0903908	-0.218806	0.884075	3.3792	0.0317174	FALSE	TRUE	TRUE	FALSE	FALSE	TRUE
p1918	0	244.131	4.28482	C12H20O5	1	Polyethylene, oxidized	5	Undefined	Undefined	0.360714	0.433663	0.0729493	1.59149	0.186878	0.117714	8.7644	0.000389058	FALSE	FALSE	FALSE	TRUE	FALSE	FALSE
p1940	C05547	324.153	14.6107	C12H24N2O8	1	Procollagen 5-(D-galactosyloxy)-L-lysine	7	Undefined	Undefined	-1.5612	-2.40267	-0.841479	-3.1674	-0.622735	-1.45282	13.9047	2.96329e-05	FALSE	TRUE	FALSE	TRUE	FALSE	FALSE
p2805	C00715	163.049	10.3045	C6H5N5O	1	Pterin	9	Undefined	Undefined	1.20227	1.21133	0.00906024	1.02133	0.214504	0.675251	22.2881	1.94745e-06	TRUE	TRUE	FALSE	TRUE	FALSE	TRUE
p1686	C16071	438.094	10.325	C17H19N4O8P	1	Riboflavin cyclic-4',5'-phosphate	5	Undefined	Undefined	0.0843451	0.225667	0.141322	0.219853	-0.0708978	-0.174695	3.63884	0.0242793	FALSE	FALSE	FALSE	FALSE	FALSE	FALSE
n1520	0	221.036	13.0531	C7H11NO5S	1	S-(3-oxo-3-carboxy-n-propyl)cysteine	7	Undefined	Undefined	-0.683474	-1.19031	-0.506839	1.46082	0.124738	-1.05273	9.88404	0.000197468	TRUE	TRUE	FALSE	TRUE	FALSE	TRUE
p2275	C08340	275.101	15.1699	C11H17NO7	3	Sarmentosin	7	Undefined	Undefined	0.542699	-0.100451	-0.64315	-0.498117	0.263567	0.392715	11.7708	7.62267e-05	TRUE	FALSE	TRUE	TRUE	FALSE	TRUE
p1601	0	238.132	6.92671	C12H18N2O3	1	Secobarbital	7	Undefined	Undefined	0.267846	0.107698	-0.160148	-0.127091	0.391942	-0.207491	2.97844	0.0486673	FALSE	FALSE	FALSE	FALSE	TRUE	FALSE
p3104	C03804	136.02	9.11287	C4H8O3S	1	S-Methyl-1-thio-D-glycerate	7	Undefined	Undefined	0.0682129	0.705237	0.637024	-1.52326	-0.538437	-0.62231	12.2596	5.9975e-05	FALSE	TRUE	TRUE	TRUE	FALSE	TRUE
p282	C12150	484.283	4.00052	C29H40O6	1	Stigmatellin Y	5	Undefined	Undefined	0.494525	1.69938	1.20485	2.15467	-0.15395	1.39093	16.3937	1.14725e-05	FALSE	TRUE	TRUE	TRUE	FALSE	TRUE
n22	C12150	484.282	3.42553	C29H40O6	1	Stigmatellin Y	5	Undefined	Undefined	0.964488	1.60183	0.637338	1.6421	0.0676288	0.784478	16.0122	1.29511e-05	TRUE	TRUE	FALSE	TRUE	FALSE	FALSE
p1964	0	383.108	13.8065	C14H17N5O8	1	Succinyladenosine	5	Undefined	Undefined	-0.332591	-1.37149	-1.0389	-2.58179	-0.622775	-0.322423	62.4626	2.29778e-09	FALSE	TRUE	TRUE	TRUE	TRUE	FALSE
p2978	0	214.041	8.37077	C8H10N2O3S	1	Sulfacetamide	7	Undefined	Undefined	-0.843001	-1.63768	-0.794675	-0.604067	0.0709867	-0.885853	10.226	0.000165825	TRUE	TRUE	TRUE	FALSE	FALSE	TRUE
n484	C04404	144.079	6.95346	C7H12O3	14	trans-4-Hydroxycyclohexanecarboxylate	5	Undefined	Undefined	0.30507	0.430694	0.125624	1.096	0.0962868	-0.0282304	19.5589	4.04528e-06	FALSE	TRUE	FALSE	TRUE	FALSE	FALSE
p317	C11285	297.303	3.558	C19H39NO	1	Tridemorph	5	Undefined	Undefined	0.311528	0.470763	0.159234	1.6392	0.335059	0.429934	11.2627	9.7631e-05	FALSE	FALSE	FALSE	TRUE	FALSE	FALSE
p349	0	271.251	3.68165	C16H33NO2	7	Undecanoylcholine	5	Undefined	Undefined	0.518493	0.730244	0.211751	1.61911	0.147557	0.616135	10.4095	0.000150734	FALSE	FALSE	FALSE	TRUE	FALSE	FALSE
p1992	C01537	89.0477	6.97028	C3H7NO2	9	Urethane	5	Undefined	Undefined	0.292199	0.815093	0.522894	0.773	-0.11615	0.100763	6.56705	0.00180797	FALSE	TRUE	FALSE	TRUE	FALSE	FALSE
p2801	C06668	329.159	11.9362	C14H23N3O6	3	Valclavam	7	Undefined	Undefined	-3.16396	-4.90137	-1.73741	-2.10721	0.954044	1.21765	56.1199	4.23958e-09	TRUE	TRUE	TRUE	FALSE	FALSE	FALSE
p303	D02766	143.131	4.02968	C8H17NO	6	valpromide	5	Undefined	Undefined	0.302994	0.439905	0.136911	1.4572	0.321723	0.244435	15.8436	1.38987e-05	FALSE	FALSE	FALSE	TRUE	FALSE	FALSE
p2793	0	143.058	7.53653	C6H9NO3	4	Vinylacetylglycine	7	Undefined	Undefined	0.341045	-0.380318	-0.721364	1.04465	0.585428	-0.8293	11.9298	7.04578e-05	FALSE	FALSE	TRUE	TRUE	TRUE	TRUE
p2111	C01760	224.141	3.80712	C13H20O3	14	Vomifoliol	5	Undefined	Undefined	0.326737	0.559539	0.232802	1.43731	0.201906	0.387539	17.2291	8.60306e-06	FALSE	TRUE	FALSE	TRUE	FALSE	FALSE
p3144	C02116	89.0477	7.64058	C3H7NO2	9	2-Nitropropane	5.5	Xenobiotics Biodegradation and Metabolism	2-nitropropane degradation	0.645567	0.830204	0.184637	1.70845	0.491272	0.69295	7.76076	0.000765032	FALSE	FALSE	FALSE	TRUE	FALSE	FALSE
