# Supplementary material for: Polymyxins Bind to the Cell Surface of Unculturable Acinetobacter baumannii and Cause Unique Dependent Resistance
Source: Adv Sci (Weinh). 2020 Jun 8;7(15):2000704. doi: 10.1002/advs.202000704 (PMC7403960; doi:10.1002/advs.202000704)
Supplement: Supplementary file 6 — Supplemental Excel 3 [file ADVS-7-2000704-s006.xlsx]

## Sheet: Dataset S3
Dataset S3. Identified OM proteins in 5075S, 5075R and 5075D with and without colistin treatment.
			Log2 transformed Intensity
Locus	Gene ID	Protein	5075D rep 1	5075D+colistin rep 1	5075D rep 2	5075D+colistin rep 2	5075R rep 1	5075R+colistin rep 1	5075R rep 2	5075R+colistin rep 2	5075S rep 1	5075S+colistin rep 1	5075S rep 2	5075S+colistin rep 2
ABUW_5001		pp2AB5075_000001	25.2172	25.6887	25.2321	26.0615	24.2	25.5608	24.6256	25.5022	23.8244	25.818	24.0545	25.9577
ABUW_5008	btuB	pp2AB5075_000097	31.1473	28.9883	31.4601	29.2965	30.6702	29.7863	30.573	29.7458	30.9035	30.1802	30.9137	30.0813
ABUW_0021		pAB5075UW_000706	28.3815	28.6322	29.7039	28.7932	31.4097	30.5272	31.4123	30.4829	31.032	30.2977	31.031	30.4068
ABUW_4024		pp1AB5075_000339	25.3124	27.1238	24.829	27.1335	23.3144	27.6372	20.7116	27.6639	19.9905	26.9535	21.0038	27.3604
ABUW_0034	mdtA	pAB5075UW_001172	29.6067	29.9704	29.6286	29.7256	30.0875	29.5246	30.2165	29.5384	30.5251	29.7833	30.5673	29.7352
ABUW_4050	dhfrIII	pp1AB5075_000764	27.2829	28.3964	27.5214	28.5952	24.5353	27.4259	25.4755	27.4954	25.6407	27.6667	25.7077	27.6043
ABUW_0088		pAB5075UW_002790	26.8348	27.7227	27.0147	28.256	27.0323	27.6294	26.8903	27.4976	26.3954	28.9426	26.3697	28.598
ABUW_0108	yxnA	pAB5075UW_003411	26.1987	26.0533	26.3585	26.0848	23.7757	24.4857	23.5998	24.9431	24.2034	24.5105	24.4339	24.639
ABUW_0116		pAB5075UW_003655	27.7028	28.2721	27.8106	28.5036	26.9837	28.317	26.9573	28.3283	27.0571	29.7293	27.1469	29.4334
ABUW_0117		pAB5075UW_003737	26.9087	27.1199	26.9075	27.5336	26.9599	26.7803	26.957	26.7004	27.148	28.4624	27.2496	28.2867
ABUW_0128		pAB5075UW_004041	29.2587	28.206	29.2544	28.2074	29.1533	28.3931	28.9699	28.6213	29.8402	29.3758	29.8756	29.3512
ABUW_0135		pAB5075UW_004188	27.2759	26.2829	25.0382	24.7516	33.2296	32.2706	33.1941	32.4046	32.6481	32.0845	32.9307	32.2028
ABUW_0143	foxA	pAB5075UW_004408	26.1106	25.4858	26.2948	25.8266	26.8022	25.6598	26.731	25.4478	26.6539	25.2992	26.6615	24.7605
ABUW_0159	fct	pAB5075UW_004966	28.9483	28.0342	28.9589	28.1458	30.1415	29.2987	30.0593	29.2319	29.9453	29.6016	30.0006	29.426
ABUW_0166		pAB5075UW_005209	36.4528	35.291	36.7211	35.4312	35.5706	34.7081	35.6403	34.7527	34.7529	33.8821	34.6962	34.2344
ABUW_0216		pAB5075UW_006771	26.4099	25.969	26.0746	26.1524	30.2372	27.7808	30.2268	27.8092	29.3356	28.2016	29.3596	27.9757
ABUW_0266	czcC	pAB5075UW_008023	27.9383	25.7744	27.4547	26.0615	27.7487	27.2434	27.8048	27.2281	27.3415	27.0865	27.5278	27.0664
ABUW_0267	czcB	pAB5075UW_008069	22.4252	22.8054	22.6713	22.4938	19.7404	21.5174	19.9266	21.6889	22.9481	21.5494	22.1594	21.8363
ABUW_0301	lemA	pAB5075UW_009212	28.8445	29.316	28.3839	29.0146	29.1094	28.4494	29.1595	28.4929	29.4043	28.7573	29.5487	28.9862
ABUW_0375		pAB5075UW_011289	31.2341	30.2948	31.2473	30.391	32.7551	31.5729	32.7883	31.6423	32.8541	31.8598	32.8856	31.832
ABUW_0385	mlaD	pAB5075UW_011622	28.7011	28.5083	28.4644	28.1803	28.5671	27.8981	28.4309	27.8658	29.2014	28.273	29.2975	28.2497
ABUW_0403	metC	pAB5075UW_012161	22.1926	23.7744	22.7867	23.7886	26.2884	24.8504	26.2255	24.7469	26.5986	25.8557	26.5774	25.334
ABUW_0459		pAB5075UW_013298	28.3639	27.6957	28.4972	27.6001	30.8245	29.8219	30.8794	29.7914	28.1152	28.3949	28.1213	28.4783
ABUW_0465	slt	pAB5075UW_013468	27.0505	26.2144	26.7801	26.4437	27.092	25.8554	27.0517	25.9616	27.5409	26.3938	27.5676	26.1544
ABUW_0466		pAB5075UW_013518	23.5982	22.8019	24.1733	23.0991	26.488	25.1493	26.5218	25.0541	24.7758	24.9459	24.6696	25.3956
ABUW_0505	psaB	pAB5075UW_014568	31.2357	30.2144	31.222	30.3376	31.9062	31.3133	31.929	31.3861	31.3762	31.1974	31.3835	31.2364
ABUW_0591	lpsC	pAB5075UW_016658	23.4857	24.5895	23.9116	24.5374	23.0364	22.8541	22.7547	22.9877	24.2515	23.7322	23.6391	23.277
ABUW_0600	btuB	pAB5075UW_016882	30.5278	28.0381	30.6054	28.1447	29.6063	28.9938	29.5761	28.8905	29.6578	29.1827	29.6625	29.1062
ABUW_0608	baeS	pAB5075UW_017175	26.2617	26.3852	27.1621	26.4637	21.9847	24.0759	22.4436	24.0786	24.3661	23.1373	24.659	23.4605
ABUW_0615	btuB	pAB5075UW_017394	30.9973	29.6725	30.825	29.7608	31.9452	31.1961	31.9845	31.2363	31.7051	31.3233	31.7063	31.25
ABUW_0641	oprB	pAB5075UW_018241	32.0966	31.3372	31.8763	31.3592	34.0517	33.1058	34.0109	33.2597	33.5629	33.011	33.5894	33.0256
ABUW_0649	omp38	pAB5075UW_018512	37.7601	36.4417	37.4751	36.2925	37.9564	37.2354	37.9991	37.6727	37.5312	37.1856	37.3842	37.5651
ABUW_0661	yncD	pAB5075UW_018852	29.9777	29.0929	30.1483	29.1561	31.0742	30.3926	31.0058	30.3606	30.5949	30.0656	30.6136	30.0308
ABUW_0724		pAB5075UW_020614	33.7784	33.2346	33.759	33.0545	35.8656	35.0011	35.7991	35.1221	34.9311	34.2188	34.8992	34.3816
ABUW_0826		pAB5075UW_022666	33.6243	32.3817	33.4938	32.3905	34.8772	34.1163	34.8708	34.2465	34.3514	33.8491	34.3257	33.9083
ABUW_0838	fabG	pAB5075UW_023105	26.179	26.5696	26.0646	26.5651	26.1993	26.2026	25.9242	26.3013	26.2668	26.1897	26.3108	26.3545
ABUW_0842	oprM	pAB5075UW_023178	34.8766	33.0755	34.6282	33.1033	34.1077	33.4364	34.1978	33.6129	33.7353	33.2686	33.7557	33.4943
ABUW_0844	acrA	pAB5075UW_023308	30.8518	30.0715	30.4184	29.8592	29.5627	28.9057	29.5373	29.0011	29.7407	29.0228	29.8394	29.2442
ABUW_0883	ypfJ	pAB5075UW_024425	25.3833	24.8126	25.0381	24.775	25.395	24.4689	25.4686	24.6799	25.6211	24.8999	25.7266	25.2451
ABUW_0888		pAB5075UW_024936	26.6108	26.4979	27.0329	26.5806	28.852	27.7272	28.7926	27.7356	28.7474	28.2637	28.8666	28.4317
ABUW_0909		pAB5075UW_025464	29.8797	29.5482	29.7285	29.3333	31.4094	30.5116	31.3697	30.8363	30.6521	30.1127	30.679	30.4875
ABUW_0941	sdh	pAB5075UW_026649	24.0111	24.6866	24.3564	24.7181	23.4854	24.6103	23.5381	24.4133	23.2968	24.5871	23.6663	24.4568
ABUW_0967	yhiI	pAB5075UW_027501	25.4097	24.8608	24.7366	24.8394	26.3568	25.2827	26.2739	25.3201	27.0792	26.0365	27.1887	25.8287
ABUW_0968		pAB5075UW_027532	26.576	24.8136	25.9138	24.9829	29.1721	28.3865	29.211	28.4519	29.0224	28.5599	29.0882	28.5638
ABUW_0978	nhaA	pAB5075UW_027847	26.6807	27.4657	27.1311	27.2069	27.2701	26.3462	27.1975	26.5701	27.619	26.8937	27.6786	26.7889
ABUW_0984		pAB5075UW_028020	20.933	21.0193	21.2904	20.8001	26.5763	25.4383	26.0376	25.3039	26.1871	26.0464	26.1991	25.8024
ABUW_0985		pAB5075UW_028065	21.3991	23.1389	23.6733	23.3407	25.4235	25.0317	25.4232	25.0543	24.2249	24.503	24.2535	24.9223
ABUW_0992	pal	pAB5075UW_028231	32.8391	31.5567	32.5525	31.4775	32.9713	32.4378	33.0977	32.7418	32.5177	32.2571	32.501	32.4451
ABUW_0993	tolB	pAB5075UW_028249	31.3332	30.1743	31.3909	30.15	30.2106	29.7419	30.2935	29.8752	30.5259	30.0241	30.5916	30.3226
ABUW_1015		pAB5075UW_028846	36.7042	35.0276	36.0661	35.0009	36.4862	35.7219	36.4923	36.0617	35.837	35.5942	35.6226	36.0376
ABUW_1027	degP	pAB5075UW_029168	29.8237	30.1289	30.2742	29.9333	30.228	30.4997	30.212	30.5723	29.3857	29.7624	29.4229	30.1082
ABUW_1056	yaiW	pAB5075UW_029921	25.3012	25.2829	25.3304	25.1579	25.3069	24.6116	25.2748	24.5617	25.7121	25.0538	25.8197	25.0044
ABUW_1060		pAB5075UW_030045	28.2896	28.4598	29.2466	28.3874	31.7306	30.9073	31.7886	31.0262	31.5309	30.9448	31.525	31.0424
ABUW_1063		pAB5075UW_030132	25.9801	26.84	26.2264	26.7292	27.3955	26.5291	27.3977	26.5855	27.9713	27.2566	28.0421	27.2895
ABUW_1089		pAB5075UW_031051	21.1505	22.5609	20.4238	22.9997	20.1497	23.5837	19.6632	23.0928	21.5177	24.1463	23.0514	23.8809
ABUW_1092		pAB5075UW_031140	23.0773	22.6077	22.3003	23.2354	22.7212	23.2681	22.6735	23.2794	22.8041	23.9744	22.5336	23.7254
ABUW_1104	hcr	pAB5075UW_031454	26.9852	27.2949	27.5574	27.4076	26.0214	27.1179	25.9551	26.8479	26.0816	26.747	26.1339	26.6585
ABUW_1113	kdc	pAB5075UW_031731	21.007	26.4802	21.7096	26.2935	21.2666	25.6363	20.4922	25.3798	20.9211	25.8328	22.7019	26.8011
ABUW_1138		pAB5075UW_032584	23.0948	24.6833	23.8075	23.9999	21.8166	25.0941	22.6344	24.0336	21.5939	25.6044	19.2304	25.7644
ABUW_1139		pAB5075UW_032641	20.6325	22.6054	21.2796	22.5524	22.0263	21.7729	22.3006	22.2262	23.0742	22.8095	23.2318	22.7796
ABUW_1177	fatA	pAB5075UW_033759	27.7166	27.9627	27.8007	28.0796	31.5621	29.8031	31.5507	29.7977	30.3795	29.6496	30.447	29.4256
ABUW_1193		pAB5075UW_034365	27.5657	26.3483	27.4783	26.4558	28.4842	27.5467	28.4557	27.536	29.1764	28.5139	29.2217	28.2978
ABUW_1203	pepN	pAB5075UW_034771	27.2528	25.9861	26.7586	26.3091	28.3229	26.8721	28.3178	26.2844	27.6767	27.0811	27.8884	26.5637
ABUW_1243	mltB	pAB5075UW_036067	25.506	24.0441	26.8362	23.9504	24.745	24.2882	24.8282	24.2274	24.9249	24.4855	25.1691	24.6472
ABUW_1318		pAB5075UW_037395	23.9573	25.3112	24.8904	25.5333	24.0601	25.5264	24.1084	25.3107	23.6103	25.9304	23.4519	25.9637
ABUW_1358	mrcB	pAB5075UW_038469	27.9196	28.1801	28.0778	28.2483	27.1477	27.1157	27.0958	26.9721	27.4635	26.9487	27.6844	26.8246
ABUW_1483		pAB5075UW_041322	27.229	27.227	27.1785	27.6692	26.4393	26.5777	26.3342	26.7188	25.6356	27.2817	25.6926	27.3674
ABUW_1490		pAB5075UW_041437	26.7201	24.5849	26.2338	25.0868	24.7309	24.3675	24.6173	24.3123	25.9606	25.6589	26.0581	25.6266
ABUW_1491	caf1A	pAB5075UW_041460	27.8024	26.1042	27.6303	26.4096	26.0278	25.8458	26.0495	25.6588	27.2765	27.1413	27.3671	26.9522
ABUW_1502	pqiB	pAB5075UW_041778	27.4092	27.6708	27.656	27.6002	28.9586	28.1626	28.959	28.2534	29.0575	28.6059	29.1779	28.651
ABUW_1503		pAB5075UW_041821	27.9357	26.8977	27.8777	26.8333	29.3425	28.3011	29.2699	28.3	28.8892	28.4761	28.8415	28.2831
ABUW_1543		pAB5075UW_042884	23.2329	24.3381	23.4643	24.6159	22.6678	24.8112	20.4646	24.3506	21.2587	24.4422	21.082	24.5896
ABUW_1545	dnaB	pAB5075UW_042931	27.5981	27.5072	27.5728	27.8428	26.8502	26.9657	26.834	26.9209	25.7602	28.0707	25.8169	27.8253
ABUW_1557	pgaA	pAB5075UW_043277	30.2116	27.1396	30.2879	27.231	32.1203	31.277	32.0785	31.2154	32.9261	31.7931	32.9737	31.758
ABUW_1558	pgaB	pAB5075UW_043337	28.9036	25.6972	28.9666	25.9257	30.887	29.9643	30.9038	29.9792	31.7059	30.5586	31.7164	30.5221
ABUW_1563		pAB5075UW_043481	35.3782	30.5065	34.3099	30.7273	20.0201	28.5434	20.3879	28.4857	21.9259	23.9087	20.455	26.122
ABUW_1587		pAB5075UW_044197	27.0876	25.8795	26.9568	25.9163	26.4164	25.8787	26.4503	25.8738	26.1856	25.479	26.1165	25.4085
ABUW_1590	ytfM	pAB5075UW_044281	29.7637	28.8831	29.9456	29.0471	31.3039	30.4928	31.2787	30.4764	31.1536	30.6321	31.2201	30.5953
ABUW_1591	ytfN	pAB5075UW_044356	28.9864	28.3388	29.1919	28.4184	29.893	29.2773	29.9051	29.1729	30.1568	29.4621	30.2309	29.446
ABUW_1632		pAB5075UW_045657	21.2446	21.6485	21.5471	20.5724	23.8638	22.5981	24.3861	19.8451	25.2812	23.6257	25.6268	23.6325
ABUW_1633	sefC	pAB5075UW_045673	21.5677	23.1799	21.3837	22.9044	28.3862	26.768	28.3545	26.5667	28.4695	27.254	28.6265	27.3068
ABUW_1646	iutA	pAB5075UW_045974	28.8526	28.0174	28.6594	28.2239	29.5058	28.7097	29.3853	28.6765	29.8343	29.5077	29.8662	29.3456
ABUW_1655	fhuE	pAB5075UW_046144	26.5532	27.0571	26.8804	27.1329	28.6794	27.4423	28.5959	27.4168	27.2134	26.7996	27.1519	26.5014
ABUW_1674	fadI	pAB5075UW_046621	26.2293	25.7395	25.8275	25.5001	25.5875	25.4026	25.7484	25.4451	25.793	24.7164	25.8235	24.8633
ABUW_1741	yaeT	pAB5075UW_048647	33.7622	32.6185	33.8318	32.7264	34.2029	33.429	34.2112	33.4397	33.8215	33.2703	33.9018	33.3451
ABUW_1800	bfrD	pAB5075UW_050155	27.8254	27.086	27.954	27.1632	29.2517	28.2645	29.2385	28.2163	29.318	28.6925	29.243	28.422
ABUW_1803	pldA	pAB5075UW_050297	29.2034	28.6885	29.636	28.7061	31.1734	30.233	31.0797	30.1924	30.4808	29.976	30.5119	29.8301
ABUW_1809		pAB5075UW_050475	23.8562	25.5836	25.8761	25.45	28.4932	27.6049	28.4261	27.4744	27.702	27.132	27.7193	27.4058
ABUW_1812		pAB5075UW_050562	27.9768	28.2006	28.0105	28.1354	27.3849	27.2172	27.3693	27.1367	28.008	27.667	28.096	27.4651
ABUW_1827	eno	pAB5075UW_050999	27.0829	27.727	26.9325	27.3271	26.5456	27.6146	26.5165	27.4135	26.3259	26.7376	26.4315	26.8286
ABUW_1842	quiX	pAB5075UW_051418	24.1453	24.8996	25.4385	24.6414	27.8159	27.1133	27.7189	27.0544	26.7907	26.1721	26.7295	26.2091
ABUW_1854	oprD	pAB5075UW_051773	21.1978	23.073	21.7041	22.1651	27.532	26.3462	27.4109	26.1679	26.991	25.185	26.921	24.8977
ABUW_1879		pAB5075UW_052569	23.2763	23.7932	24.6337	23.8406	26.6862	25.6734	26.3372	25.0831	25.8667	25.4556	25.7715	25.173
ABUW_1902		pAB5075UW_053227	27.168	27.8606	26.9787	27.4673	27.1919	26.2227	27.2253	26.4388	28.3601	26.9565	28.3924	27.1465
ABUW_1974	mexA	pAB5075UW_055277	28.6564	28.1116	28.3322	27.9212	26.9185	26.4575	26.9804	26.4994	27.7199	26.9079	27.8388	26.9411
ABUW_1976	oprM	pAB5075UW_055393	31.2309	29.6157	31.0625	29.707	30.8303	29.8498	30.9043	29.9164	30.8018	29.7635	30.806	29.7318
ABUW_1982		pAB5075UW_055605	20.676	24.2751	24.3584	23.8151	27.2752	27.2579	27.2278	27.1497	25.7885	25.9928	25.868	26.1437
ABUW_2054	mrkC	pAB5075UW_056840	27.2445	24.8739	27.413	24.5668	32.8419	32.2999	32.8219	32.3254	32.9732	32.6157	33.0194	32.5322
ABUW_2105	fatA	pAB5075UW_058352	27.416	26.327	27.398	26.4512	27.7374	27.3476	27.7729	27.3542	27.4505	27.388	27.444	27.1648
ABUW_2151	phbC	pAB5075UW_059672	21.3144	22.834	20.7149	22.9959	20.9673	22.4563	22.184	22.716	20.6322	22.7044	21.4992	22.946
ABUW_2165	fhuE	pAB5075UW_059953	28.1841	28.7575	28.6665	28.8652	29.7196	28.7774	29.7551	28.7493	29.0649	28.4225	29.1298	28.234
ABUW_2182	iutA	pAB5075UW_060441	31.7936	31.4825	31.925	31.5624	33.2008	32.4404	33.2031	32.4762	33.0367	32.6831	33.0973	32.632
ABUW_2196	alkR	pAB5075UW_060954	20.931	23.0732	22.23	22.9481	19.9886	23.3707	20.4782	23.3422	20.9881	23.1063	18.1041	23.5259
ABUW_2228	btuB	pAB5075UW_061865	23.6847	24.7208	24.6443	24.0401	26.9148	26.2365	26.7352	26.1018	26.4074	26.2728	26.4887	25.9403
ABUW_2267	lptD	pAB5075UW_062810	31.5114	30.6129	31.6682	30.7036	32.4118	31.576	32.4412	31.6139	32.1284	31.5455	32.1226	31.5707
ABUW_2364		pAB5075UW_065550	28.3462	27.3899	28.4535	27.5364	28.9649	28.7019	28.9881	28.6515	28.3921	28.6059	28.356	28.6215
ABUW_2383		pAB5075UW_066091	26.6425	25.9017	27.1627	26.1668	26.9976	25.9519	27.0637	25.9156	27.0819	26.5542	27.1632	26.3601
ABUW_2448		pAB5075UW_067885	22.5145	23.8246	24.0669	22.8952	28.6444	27.3569	28.6266	27.2448	27.5423	26.3067	27.6124	26.405
ABUW_2456	mvaB	pAB5075UW_068170	21.1664	22.5678	22.1423	22.4058	21.1778	22.8866	21.2668	22.5341	24.5265	22.894	23.4585	22.9341
ABUW_2519		pAB5075UW_070009	24.2797	24.5314	25.3789	24.3275	28.0356	26.5796	28.0906	26.4518	26.6986	26.3283	26.8119	26.4167
ABUW_2573		pAB5075UW_071502	24.1295	25.2743	24.7404	25.1242	23.8777	24.4406	24.3348	24.0341	25.6435	25.6833	25.7441	25.8202
ABUW_2598		pAB5075UW_072312	27.8815	25.4209	27.0834	25.9229	29.0111	26.4196	28.9215	26.5383	29.2059	27.9271	29.2391	27.6254
ABUW_2617	rhsB	pAB5075UW_072778	22.761	24.6122	21.9994	24.7739	19.0444	23.7083	20.6874	23.5326	23.4744	25.6411	23.0042	24.7561
ABUW_2618		pAB5075UW_072892	24.0966	25.6865	24.258	25.6508	23.5766	24.1598	22.968	24.2951	24.2383	25.7423	24.2631	25.6467
ABUW_2626		pAB5075UW_073119	23.9434	23.2085	24.1022	23.7653	24.1674	20.9256	24.1183	19.583	25.2978	19.6565	24.7313	21.9852
ABUW_2627		pAB5075UW_073168	20.8396	20.9256	21.4737	22.3497	27.3787	24.7447	27.4523	24.815	27.6123	26.4296	27.6093	25.9624
ABUW_2637		pAB5075UW_073501	30.6528	28.3947	30.7106	28.604	29.3815	29.0322	29.4061	29.0388	28.9858	28.5199	29.0655	28.6292
ABUW_2642	cyaD	pAB5075UW_073617	27.2198	27.8482	27.2484	27.6391	27.5019	26.8868	27.5445	26.832	27.7998	27.1751	27.8955	27.0146
ABUW_2644	tolC	pAB5075UW_073707	28.7757	28.0108	28.6307	28.1427	31.2439	30.539	31.2881	30.6284	30.2657	30.1436	30.2704	30.0933
ABUW_2730	yiaD	pAB5075UW_075735	27.9903	30.4462	28.6944	29.8439	32.1366	31.5913	32.1054	31.6684	32.0801	31.624	32.0723	31.981
ABUW_2771	oprD	pAB5075UW_077076	22.45	23.5991	24.0336	22.9446	26.6828	25.8217	26.5462	25.3579	24.9973	23.7967	25.0212	23.0566
ABUW_2782	oprD	pAB5075UW_077474	24.6608	25.6021	25.9306	25.5387	29.5919	29.1301	29.5295	29.0493	27.1605	26.6893	27.1443	27.0069
ABUW_2810	yjhR	pAB5075UW_078353	25.3366	26.5986	25.6986	26.6007	25.5424	26.0541	25.6659	25.8123	26.3745	26.6716	26.4228	26.4591
ABUW_2816	rhsD	pAB5075UW_078506	25.9457	26.181	26.1115	26.2178	26.2682	27.5936	26.3199	27.5021	25.8239	27.5527	26.1578	27.5204
ABUW_2817		pAB5075UW_078645	27.9617	27.467	27.9483	27.5435	28.606	28.7846	28.5757	28.6519	27.4503	28.6015	27.4631	28.4202
ABUW_2828	fhuA	pAB5075UW_079033	30.4518	30.1267	30.7927	30.1886	32.016	31.3435	31.9518	31.3025	31.3088	31.1569	31.4233	31.1303
ABUW_2831	rhsA	pAB5075UW_079132	25.9003	24.2877	23.457	24.2064	28.0152	27.0097	27.9836	27.0525	28.2805	27.1857	28.2569	27.2961
ABUW_2834		pAB5075UW_079286	22.3055	21.295	18.8405	22.771	25.3715	23.7768	25.3451	24.0418	25.4965	23.8926	25.7802	24.6952
ABUW_2840	mltD	pAB5075UW_079505	30.8005	28.8324	30.6858	29.0052	32.1299	30.7652	32.1908	30.8059	31.6411	30.615	31.6216	30.5894
ABUW_2875		pAB5075UW_080441	25.9704	25.1828	26.1918	25.0698	28.4937	27.5717	28.4227	27.502	27.8051	27.0757	27.8379	27.0659
ABUW_2898		pAB5075UW_081063	33.4024	32.2969	33.4272	32.3885	34.1947	33.2926	34.1328	33.4349	33.9161	33.3684	33.9918	33.5989
ABUW_2916	pfeA	pAB5075UW_081593	29.3869	29.8088	29.6355	30.0723	32.0454	30.0606	32.0459	30.0969	30.8133	29.4442	30.9079	29.1273
ABUW_2977		pAB5075UW_083610	25.1803	25.2717	25.5901	25.4554	27.1544	26.6249	27.095	26.4939	26.4863	26.3343	26.7046	26.2697
ABUW_2995		pAB5075UW_084182	21.6452	24.5464	23.6981	24.6217	23.2221	25.0071	23.1956	25.1279	21.4881	25.8519	20.6487	25.7901
ABUW_2997	res	pAB5075UW_084265	24.2766	26.1257	24.69	25.8227	23.9546	25.1709	22.7204	25.0779	22.7738	26.2068	23.5715	25.5945
ABUW_3000	rapA	pAB5075UW_084419	23.2929	24.0134	23.9257	24.2893	23.8567	24.1781	23.6734	23.7282	23.1075	25.0339	22.8864	24.6187
ABUW_3001		pAB5075UW_084589	24.7662	26.3485	24.9957	26.6902	23.7261	26.4812	23.5628	25.8808	23.0124	27.3553	23.563	27.0637
ABUW_3029	sbcC	pAB5075UW_085365	24.8248	19.9109	24.7153	20.2687	24.9558	24.6688	25.6189	24.8578	24.5745	24.7109	24.5843	24.9544
ABUW_3064		pAB5075UW_086402	26.9965	28.4331	27.7969	28.5008	26.7137	27.8017	26.5715	27.8801	27.1643	27.5911	27.2546	27.8317
ABUW_3087	yfiO	pAB5075UW_087058	33.1982	31.6841	32.9207	31.7658	33.0637	32.2615	33.0281	32.3666	32.834	32.1799	32.8497	32.256
ABUW_3090		pAB5075UW_087187	25.5063	25.9168	26.4872	25.8807	28.5001	27.7845	28.3787	27.6606	27.8613	27.3076	27.7991	27.4794
ABUW_3091	lolB	pAB5075UW_087223	29.7528	28.0769	30.2104	28.0686	28.4339	27.6334	28.529	27.7367	28.3283	27.3639	28.288	27.6206
ABUW_3129	smc	pAB5075UW_088066	26.2795	27.1335	26.336	27.4349	24.2442	26.141	23.7244	25.8135	21.306	27.1068	22.7791	26.3726
ABUW_3145	mtnN	pAB5075UW_088624	29.0456	26.821	28.684	27.3624	27.5139	26.6395	27.5603	26.4052	27.6225	27.2348	27.7017	26.9573
ABUW_3172	nuoG	pAB5075UW_089388	28.9578	29.0749	29.2601	28.9375	29.0764	28.7128	29.0696	28.6407	29.7678	29.3301	29.7926	29.325
ABUW_3198		pAB5075UW_090216	27.492	28.2303	27.8104	28.1563	25.6731	27.0485	25.6349	27.0669	25.5705	26.972	25.8016	26.9374
ABUW_3227	pcoB	pAB5075UW_091051	25.2953	24.6974	25.5852	24.5093	27.0538	26.3761	26.9252	26.5627	25.7071	25.696	25.7283	25.688
ABUW_3240		pAB5075UW_091369	27.5119	27.3547	28.0168	27.4216	29.6955	28.8727	29.7099	28.8387	29.2085	28.9482	29.1924	28.9509
ABUW_3242		pAB5075UW_091451	20.7549	23.131	23.593	23.0606	25.723	25.2567	25.7569	25.0387	25.1206	24.9125	25.3578	24.6822
ABUW_3243		pAB5075UW_091492	25.3369	25.3707	26.1046	25.3515	27.7684	27.1877	27.7102	27.0247	27.2373	26.8874	27.2897	26.7056
ABUW_3259	mlaA	pAB5075UW_092005	25.587	19.9586	25.5589	18.9104	31.2496	30.5893	31.2853	30.6218	31.0311	30.432	31.0215	30.4276
ABUW_3320	copB	pAB5075UW_093806	27.3185	26.6155	27.2342	26.4937	28.9295	28.1831	28.9464	28.0665	28.1316	27.8183	28.2369	27.9146
ABUW_3362	macA	pAB5075UW_095120	31.3048	29.1861	31.0326	28.9809	25.9584	27.152	26.2287	27.1624	26.4242	26.1641	26.5431	26.1927
ABUW_3363	macB	pAB5075UW_095154	29.9261	27.5471	29.3274	27.7309	22.4388	25.7414	22.1354	25.7069	23.8629	24.7255	23.2959	24.5423
ABUW_3364	cusC	pAB5075UW_095206	33.3789	30.7096	33.5064	30.8265	29.3889	29.6717	29.3598	29.5797	29.0384	28.746	29.0808	28.775
ABUW_3374	yfgL	pAB5075UW_095450	32.4507	31.1581	32.4281	31.2412	32.8959	32.0334	32.9667	32.2632	32.5167	31.8433	32.5268	32.05
ABUW_3379		pAB5075UW_095589	28.7983	27.6696	28.952	27.7787	28.4734	27.8397	28.4969	27.9253	27.9342	27.5309	28.0463	27.6377
ABUW_3385	prc	pAB5075UW_095741	29.8721	29.059	29.631	29.1064	30.4462	29.5174	30.4579	29.6122	29.8955	29.6936	29.9555	29.7108
ABUW_3403	bfrD	pAB5075UW_096467	32.2501	31.5629	32.1473	31.6645	32.3633	32.1107	32.3399	32.1773	32.0977	31.7818	32.1368	31.8042
ABUW_3461		pAB5075UW_098125	26.6061	27.5346	27.653	27.3925	28.9557	28.3714	28.9895	28.4409	27.9568	28.0104	27.9627	28.0607
ABUW_3479	fadD17	pAB5075UW_098726	26.3261	26.5249	26.4292	26.4931	24.1038	24.9119	24.4838	25.0672	25.2604	25.0813	25.4962	25.032
ABUW_3527	ubiE	pAB5075UW_100312	28.4019	28.6345	28.6311	28.4367	27.35	27.5563	27.4398	27.5572	27.9402	27.7285	27.9103	27.6985
ABUW_3571		pAB5075UW_101596	28.1635	27.9972	28.6976	28.1607	30.7634	29.8058	30.7824	29.8918	30.9377	30.7515	30.9845	30.82
ABUW_3579		pAB5075UW_101824	29.7871	29.1166	29.8931	29.0464	32.0248	30.9855	32.0228	30.9153	31.8173	31.1224	31.8483	31.0754
ABUW_3606	xcpQ	pAB5075UW_102607	29.5878	28.4546	29.45	28.559	30.0945	29.1489	30.0826	29.0866	30.0858	29.4543	30.1137	29.3448
ABUW_3620	tolC	pAB5075UW_102987	27.7788	26.5017	27.6395	26.7129	28.6995	27.9097	28.7195	27.8224	28.4267	28.0931	28.4576	27.8976
ABUW_3623		pAB5075UW_103071	20.9028	22.7825	21.3419	22.6368	23.7238	23.1548	23.8219	23.3134	23.9318	23.3689	24.0829	23.636
ABUW_3638	pbpG	pAB5075UW_103551	25.683	23.1731	25.989	22.7608	23.8436	24.1851	23.7796	23.792	20.3282	22.8804	20.6751	23.3584
ABUW_3642	prc	pAB5075UW_103685	26.0569	25.4959	26.4875	25.4976	28.4078	27.6935	28.5168	27.8738	28.061	27.2966	28.0206	27.5106
ABUW_3677		pAB5075UW_104586	25.9117	26.0878	25.9164	26.084	20.7858	26.1113	23.122	27.2835	20.0984	26.1999	20.4497	26.0124
ABUW_3685	oprD	pAB5075UW_104818	31.6404	30.4741	31.6634	30.4599	32.4682	31.5027	32.4885	31.6236	32.3037	31.2611	32.2947	31.4201
ABUW_3708	yomI	pAB5075UW_105489	26.513	25.8489	27.1098	25.8372	26.4021	25.3796	26.2928	25.1501	26.0509	25.3446	25.9778	25.2119
ABUW_3719		pAB5075UW_105815	34.319	33.4878	34.2033	33.5616	35.8915	35.2537	35.8881	35.3144	35.9437	35.4061	35.8992	35.5541
ABUW_3760		pAB5075UW_106911	30.4363	29.0795	30.5131	29.1647	30.6861	30.1293	30.7978	30.0018	29.7997	29.4519	29.8113	29.4718
ABUW_3792	foxA	pAB5075UW_108042	28.7213	26.2667	28.8881	26.5288	27.8345	26.7764	27.671	26.7011	27.9231	27.076	27.9669	26.8972
ABUW_3831	epsA	pAB5075UW_109274	32.484	31.2224	32.6266	31.3153	32.6953	31.8263	32.7245	32.0362	32.5692	31.8979	32.6472	32.0293
ABUW_3835	mip	pAB5075UW_109395	25.4045	24.8248	25.1055	22.8307	26.9944	25.8006	26.9911	25.6605	26.3321	25.6681	26.4267	25.5145
ABUW_3883	mltB	pAB5075UW_110780	25.6775	25.5611	26.076	25.6829	27.8816	26.7234	27.8791	26.6979	27.0205	26.821	27.1157	26.6207
