# Supplementary material for: Polymyxins Bind to the Cell Surface of Unculturable Acinetobacter baumannii and Cause Unique Dependent Resistance
Source: Adv Sci (Weinh). 2020 Jun 8;7(15):2000704. doi: 10.1002/advs.202000704 (PMC7403960; doi:10.1002/advs.202000704)
Supplement: Supplementary file 7 — Supplemental Excel 4 [file ADVS-7-2000704-s007.xlsx]

## Sheet: Data S4
Dataset S4. Phospholipids identified in the OM and IM of 5075S, 5075R, 5075D, 5075D pWH1266-katG, 5075D pWH1266-lpxC, ATCC 19606 and 19606R.
Lipid Name	m/z	Retention Time (min)	Phospholipid concentration (mM) in OM																				Phospholipid concentration (mM) in IM
			5075S rep 1	5075S rep 2	5075S+colistin rep 1	5075S+colistin rep 2	5075R rep 1	5075R rep 2	5075R+colistin rep 1	5075R+colistin rep 2	5075D rep 1	5075D rep 2	5075D+colistin rep 1	5075D+colistin rep 2	5075D pWH1266+katG rep 1	5075D pWH1266+katG rep 2	5075D pWH1266+lpxC+ rep 1	5075D pWH1266+lpxC+ rep 2	19606S rep 1	19606S rep 2	19606R rep 1	19606R rep 2	5075S rep 1	5075S rep 2	5075S+colistin rep 1	5075S+colistin rep 2	5075R rep 1	5075R rep 2	5075R+colistin rep 1	5075R+colistin rep 2	5075D rep 1	5075D rep 2	5075D+colistin rep 1	5075D+colistin rep 2	5075D pWH1266+katG rep 1	5075D pWH1266+katG rep 2	5075D pWH1266+lpxC+ rep 1	5075D pWH1266+lpxC+ rep 2	19606S rep 1	19606S rep 2	19606R rep 1	19606R rep 2
CL 66:2	687.477	19.8734	0.99434	0.86058	0.725822	0.514808	0.672389	0.832932	0.729539	0.629065	0.724653	0.701202	0.38323	0.499111	0.481982	0.3509	0.865606	0.870146	0.263388	0.734626	0.461419	0.420585	0.3508	0.509779	0.553076	0.290326	0.285648	0.299379	0.353208	0.403257	0.359359	0.317167	0.328629	0.36835	0.370277	0.416063	0.440537	0.488943	0.34652	0.394239	0.332675	0.335657
CL 66:3	686.471	19.6867	0.792233	1.14081	0.616182	0.413058	0.689158	0.950627	0.590993	0.650322	0.68304	0.661537	0.327231	0.47976	0.275573	0.226961	0.484968	0.502619	0.207289	0.566159	0.245831	0.26684	0.376332	0.608712	0.45306	0.245635	0.382799	0.396559	0.34139	0.357365	0.3648	0.328626	0.294856	0.319	0.221809	0.265925	0.282743	0.287226	0.228185	0.274655	0.216056	0.221433
CL 68:2	701.492	20.1884	1.37663	0.474567	0.815368	0.620267	0.73808	0.889705	0.81455	0.767292	0.371519	0.399524	0.341389	0.340045	0.512393	0.466159	0.97312	1.13329	0.581741	0.95211	0.578609	0.544438	0.401457	0.469083	0.558334	0.334537	0.369493	0.324962	0.393991	0.418296	0.251571	0.181474	0.252571	0.314317	0.512373	0.452226	0.486183	0.662303	0.611678	0.681646	0.418611	0.352747
CL 68:3	700.485	20.0328	1.20577	1.337	0.830128	0.625817	0.909196	1.2005	0.869905	0.831209	0.511089	0.487143	0.364863	0.428031	0.338027	0.32249	0.629823	0.868326	0.486269	0.843037	0.305685	0.36455	0.570163	0.751821	0.637084	0.41287	0.534968	0.406186	0.431947	0.555922	0.315886	0.292077	0.29889	0.323354	0.327521	0.321268	0.313175	0.428515	0.467629	0.46006	0.26906	0.288365
PE 30:0	662.477	10.5273	0.1723	0.0879996	0.0866875	0.0778439	0.0738581	0.0789538	0.075867	0.0762573	0.0665432	0.0658029	0.0639171	0.0643963	0.0722559	0.0672043	0.0845346	0.0815985	0.0878512	0.131273	0.0707621	0.0799292	0.0853793	0.112622	0.14013	0.107548	0.088305	0.103911	0.0849147	0.0876383	0.0973333	0.0902038	0.0768908	0.0774161	0.10973	0.119263	0.115699	0.112773	0.103011	0.112826	0.111846	0.111963
PE 30:1	660.461	10.0106	0.15593	0.108972	0.0968477	0.0820235	0.0831889	0.0925356	0.0953242	0.0928631	0.0864644	0.0864809	0.0662697	0.0704127	0.0871176	0.0887215	0.0846591	0.087339	0.0791496	0.16338	0.0914776	0.0923017	0.106128	0.148389	0.193034	0.149545	0.12533	0.16496	0.131473	0.132	0.226006	0.207342	0.109218	0.109689	0.134435	0.215272	0.212249	0.145633	0.126619	0.146375	0.193064	0.20498
PE 32:0	690.508	11.5669	1.06324	0.295194	0.346802	0.23927	0.189512	0.223472	0.216409	0.205993	0.0987361	0.108758	0.0937155	0.101626	0.193905	0.210479	0.46131	0.425457	0.234174	0.624457	0.213316	0.203395	0.292167	0.469785	0.668891	0.41824	0.22682	0.257629	0.22671	0.228624	0.357301	0.339596	0.324147	0.346131	0.829964	0.896615	0.813301	0.724433	0.604909	0.696662	0.657782	0.835518
PE 32:1	688.492	11.023	2.69619	1.3965	1.36872	0.857735	0.741096	1.00215	0.924386	0.857735	0.618412	0.685553	0.252155	0.339126	0.691108	0.735542	1.4076	1.54091	0.571726	3.15719	0.935494	0.963265	1.37428	2.8406	4.46799	2.98501	2.11299	3.14608	1.94637	1.95747	4.12918	4.04031	1.65755	1.81306	4.17362	4.33469	4.20694	4.60685	2.00191	2.64065	4.08475	4.24582
PE 32:2	686.477	10.4331	0.841072	0.852181	0.535281	0.341232	0.40641	0.578419	0.58882	0.61075	0.407572	0.436415	0.15476	0.175801	0.196559	0.226738	0.291227	0.32915	0.207337	0.902169	0.251839	0.278947	0.674445	1.67421	1.80751	1.20765	1.29652	2.00746	1.17988	1.56312	2.31295	2.17409	0.696662	0.641119	0.824409	0.952157	0.724433	0.92994	0.630011	0.757759	1.16877	1.10212
PE 33:1	702.508	11.5755	0.24838	0.377953	0.45991	0.38546	0.416249	0.534715	0.527714	0.495059	0.0742963	0.0808575	0.0865484	0.0819767	0.123836	0.12506	0.395762	0.243342	0.185094	0.527275	0.144907	0.178907	0.259552	0.57084	0.913277	0.863289	0.846626	1.12989	0.863289	0.841072	0.145657	0.175091	0.270746	0.220382	1.0799	0.410265	0.363512	0.679999	0.652228	0.542384	0.349247	0.542163
PE 33:2	700.492	10.9622	0.108321	0.288799	0.210843	0.177159	0.240257	0.314028	0.425809	0.477423	0.0665742	0.0687306	0.0744265	0.06988	0.0645125	0.06475	0.0990064	0.0915344	0.0794741	0.204475	0.0709586	0.0814071	0.1817	0.502655	0.59418	0.517331	0.652228	0.996591	0.902169	1.19099	0.0947979	0.10771	0.168452	0.112328	0.221015	0.0950439	0.0793423	0.0634785	0.196015	0.178374	0.16243	0.171747
PE 34:1	716.524	12.1295	10.2833	5.25114	5.67326	3.87924	3.24606	3.99033	4.05142	3.65707	1.18543	1.51314	1.04658	1.24653	3.34603	4.22916	8.28375	8.56147	5.5233	9.61677	5.2067	5.83989	5.34556	8.06158	10.6721	8.28375	6.67302	8.28375	6.56194	6.56194	6.1176	6.39531	5.83989	5.7288	14.6156	14.5045	13.4492	17.3927	11.7829	12.8938	14.449	15.1155
PE 34:2	714.508	11.5011	8.17267	6.67302	4.95121	3.02944	3.7626	5.0012	4.50687	4.94566	1.15766	1.40205	0.741096	0.768867	0.902169	1.42427	2.78506	3.45156	3.84036	7.83941	1.71309	2.063	5.60661	10.5054	11.283	8.06158	8.95026	11.6718	8.28375	9.45014	6.39531	6.67302	4.77903	3.72928	7.61724	7.33953	4.69571	8.72809	8.50592	8.67255	6.67302	8.11713
PE 35:1	730.539	12.7178	0.263573	0.457765	0.445591	0.325467	0.377257	0.498596	0.428683	0.404488	0.0719002	0.0856798	0.101047	0.0957199	0.17169	0.221668	0.426155	0.243421	0.221272	0.520002	0.142126	0.194078	0.300571	0.679999	0.991037	0.768867	0.829964	1.16877	0.741096	0.791084	0.143776	0.187971	0.375469	0.269509	1.26875	0.802192	0.624457	0.963265	0.657782	0.513151	0.460021	0.630011
PE 35:2	728.523	12.0399	0.106161	0.38173	0.215341	0.193636	0.292203	0.369544	0.414395	0.456253	0.0691398	0.0757799	0.0866534	0.0797956	0.0720064	0.0800316	0.124098	0.0951937	0.117521	0.190974	0.0962547	0.105503	0.243936	0.512066	0.409419	0.400905	0.685553	0.885506	0.757759	0.952157	0.09927	0.120571	0.211146	0.142751	0.22297	0.12307	0.105365	0.157467	0.243258	0.0634785	0.216688	0.238271
PE 36:1	744.555	13.3702	0.96882	0.305909	0.284365	0.15915	0.122675	0.134433	0.153695	0.138452	0.157673	0.177019	0.132286	0.135998	0.262322	0.39241	0.275417	0.301509	0.829964	0.757759	0.199557	0.235803	0.340025	0.604209	0.807747	0.403495	0.231323	0.276416	0.253025	0.259868	0.70777	0.791084	0.563234	0.472684	0.587227	1.65755	1.12989	0.913277	0.615849	0.696662	0.46232	0.533206
PE 36:2	742.539	12.6527	2.80172	2.83504	1.64088	0.963265	0.946603	1.28541	1.25209	1.3354	0.807747	1.02992	0.641119	0.857735	0.863289	1.24653	0.757759	0.757759	2.39071	4.04587	0.841072	0.996591	3.12942	4.73459	4.35135	3.04611	3.05721	4.15695	3.12942	3.48489	4.07364	4.42911	3.23495	3.13497	2.42958	5.83989	4.30136	3.00723	4.31803	4.44577	3.7626	3.86813
PG 32:0	721.502	9.81698	0.611811	0.592548	0.605294	0.594313	0.589583	0.593392	0.599541	0.595264	0.609486	0.621625	0.60248	0.608494	0.618858	0.613961	0.582621	0.594434	0.586666	0.591756	0.589257	0.587222	0.594302	0.602059	0.658617	0.629495	0.592885	0.596685	0.605437	0.605639	0.64965	0.642972	0.624449	0.62268	0.604811	0.624242	0.62507	0.621201	0.585256	0.584654	0.600043	0.606604
PG 32:1	719.487	9.38887	0.799264	0.895683	0.962892	0.816847	0.79464	0.925335	1.02269	0.999319	1.27582	1.40823	0.99153	1.0149	1.00711	0.903274	0.905244	0.802075	0.679888	0.954927	0.765909	0.780612	0.972058	1.38097	2.62717	1.98849	1.50559	1.88724	1.81324	1.87555	1.83272	1.66526	1.41602	1.21351	1.4978	1.11226	1.24077	2.17542	0.919633	0.975953	1.02269	1.19793
PG 32:2	717.471	8.87412	0.619993	0.680583	0.641162	0.626409	0.648169	0.699293	0.71941	0.745546	0.829177	0.863101	0.724886	0.726701	0.652667	0.636277	0.614221	0.605523	0.599826	0.660905	0.62471	0.620087	0.687848	0.817694	0.876297	0.810834	0.855142	0.955631	0.916307	1.06942	0.948603	0.881535	0.800896	0.727223	0.670373	0.651441	0.664819	0.712404	0.660464	0.65664	0.706379	0.719381
PG 33:1	733.503	9.82158	0.599244	0.712277	0.753762	0.715558	0.756344	0.86046	0.915688	0.910431	0.595674	0.608664	0.627526	0.617769	0.610091	0.606674	0.704573	0.633522	0.596213	0.662734	0.590801	0.599394	0.684975	0.911616	1.47054	1.37707	1.33813	1.638	1.50559	1.66526	0.612728	0.622357	0.697188	0.641114	0.962951	0.624563	0.629193	0.979847	0.711345	0.674784	0.60425	0.643692
PG 33:2	731.487	9.32849	0.582948	0.643789	0.622375	0.618653	0.649113	0.692152	0.733278	0.772671	0.585559	0.589442	0.595802	0.590429	0.582774	0.582853	0.589916	0.585529	0.583012	0.598915	0.58296	0.58298	0.614425	0.702187	0.787641	0.796871	0.85287	0.969865	0.995424	1.19793	0.588595	0.591161	0.61061	0.592383	0.618923	0.583192	0.582761	0.617139	0.609336	0.60149	0.59034	0.590151
PG 34:2	745.503	9.76396	1.10447	1.50559	1.21351	0.975953	1.17457	1.56011	1.66526	1.79767	1.45496	1.71978	1.43938	1.29919	1.12783	1.16678	1.03437	0.874541	0.96419	1.54064	0.959916	1.00711	1.7042	2.99324	3.86558	2.88809	3.0867	4.13429	3.53456	4.63277	2.17153	2.14816	2.26499	1.48222	1.86776	1.49001	1.39265	2.33898	2.10532	1.76262	2.01575	2.33509
PG 35:1	761.534	10.7098	0.599021	0.675821	0.687263	0.64349	0.665796	0.716172	0.700641	0.687647	0.598778	0.617458	0.656448	0.63693	0.661014	0.652457	0.70739	0.582621	0.602393	0.646578	0.589308	0.605822	0.683035	0.838154	1.15899	0.966668	0.956767	1.11615	0.915232	0.953922	0.621333	0.638049	0.757094	0.679155	1.06163	0.716894	0.694244	0.928274	0.702199	0.66483	0.612167	0.650448
PG 35:2	759.518	10.1991	0.589088	0.691428	0.674424	0.658247	0.707117	0.789388	0.829067	0.851403	0.58796	0.595523	0.619481	0.601722	0.587276	0.588667	0.630177	0.591758	0.595191	0.639392	0.591196	0.589234	0.677506	0.855398	1.05773	1.01879	1.15899	1.4277	1.28361	1.57179	0.59569	0.605144	0.670205	0.617543	0.74473	0.590348	0.593422	0.671712	0.713605	0.663346	0.625321	0.660144
PG 36:1	775.55	11.2315	0.610162	0.603822	0.604302	0.592714	0.589922	0.591636	0.595614	0.59402	0.675383	0.706629	0.657041	0.668105	0.72413	0.734561	0.609424	0.594129	0.607134	0.602649	0.59415	0.596544	0.616119	0.649679	0.717416	0.640827	0.623913	0.632123	0.642662	0.636573	0.781533	0.761087	0.729594	0.695377	0.685118	0.857172	0.827694	0.672946	0.595219	0.609727	0.594293	0.60741
PG 36:2	773.534	10.6535	0.899232	0.951941	0.801809	0.698767	0.773978	0.906056	0.89135	0.902733	1.07721	1.24856	1.04216	1.03437	0.995424	1.0149	0.827977	0.711182	1.02269	1.17457	0.748468	0.802122	1.13173	1.638	1.88724	1.35371	1.55232	1.99238	1.58348	1.82493	1.76262	1.72757	1.64189	1.30697	1.43938	1.54843	1.31476	1.43938	1.57569	1.44717	1.11615	1.41212
